# Supplementary material for: Reconstructing the spatial and temporal dynamics of Ecuador’s artisanal small-scale fisheries from fishers’ perspective
Source: PLoS One. 2025 Dec 23;20(12):e0338495. doi: 10.1371/journal.pone.0338495 (PMC12725673; doi:10.1371/journal.pone.0338495)
Supplement: S2 Appendix — The complete version of this dataset can be found at DOI: https://doi.org/10.5281/zenodo.17822727. (XLSX) [file pone.0338495.s002.xlsx]

## Sheet: Metadata
	Reconstructing the spatial and temporal dynamics of Ecuador’s artisanal small-scale fisheries from fishers’ perspective
	César Peñaherrera-Palma, Nicole S. Chinacalle-Martínez, Wendy Gómez Zamora, S. Pamela Jaramillo-Vallejo, Jean P. López-Macías, Omar Safady-Mendoza & Estefanía Bravo-Ormaza.
	Supplementary Material: Virtual Catch Change modelling framework
	This workbook is intended to provide readers and researchers with the analytical framework used to carry out this LEK study. The sheet allows anyone to play with the categorical scores and percentual scores in order to vary the information. Formulas used are also attached and readily available within the tables to allow readers the replication of this study. Please feel free to contact main autho…
	Abstract
	Regardless of its intrinsic importance as a primary driver of livelihood and commercial activity for coastal communities, many artisanal fisheries remain heavily underreported and thus under-assessed due to the lack of appropriate monitoring programs established since the beginning of their operations. This hampers the evaluation of the spatial dynamics and status of the resources these fisheries…
	Abbreviations used in this workbook:
	MD	Major decline		EB	Interviewer 1		VCC	Virtual catch change
	D	Decline		OS	Interviewer 2		1980s	Decade from 1980 to 1989
	S	Stable		PJ	Interviewer 3		1990s	Decade from 1990 to 1999
	I	Increase		DV	Interviewer 4		2000s	Decade from 2000 to 2009
	MI	Major Increase		CP	Interviewer 5		2010s	Decade from 2010 to 2019
	Formulas used in the estimation of VCC as shown in the General Trends sheet*
	For the first column (1980s)			=IF(K9="","", IF(K9="S",$R$4, IF(K9="MD",($R$4-($R$4*$O9)), IF(K9="D",($R$4-($R$4*$P9)), IF(K9="I",($R$4+($R$4*$Q9)), IF(K9="MI",($R$4+($R$4*$R9))))))))
	For the decade of 1990s			=IF(L9="","", IF((AND(L9="S",K9="")),S$4, IF((AND(L9="S",S9>0)),S9, IF((AND(L9="MD",K9="")),(S$4-(S$4*$O9)), IF((AND(L9="MD",S9>0)),(S9-(S9*$O9)), IF((AND(L9="D",K9="")),(S$4-(S$4*$P9)), IF((AND(L9="D",S9>0)),(S9-(S9*$P9)), IF((AND(L9="I",K9="")),(S$4+(S$4*$Q9)), IF((AND(L9="I",S9>0)),(S9+(S9*$Q9)), IF((AND(L9="MI",K9="")),(S$4+(S$4*$R9)), IF((AND(L9="MI",S9>0)),(S9+(S9*$R9)))))))))))))
	For the decade of 2000s			=IF(M9="","", IF((AND(M9="S",L9="")),T$4, IF((AND(M9="S",T9>0)),T9, IF((AND(M9="MD",L9="")),(T$4-(T$4*$O9)), IF((AND(M9="MD",T9>0)),(T9-(T9*$O9)), IF((AND(M9="D",L9="")),(T$4-(T$4*$P9)), IF((AND(M9="D",T9>0)),(T9-(T9*$P9)), IF((AND(M9="I",L9="")),(T$4+(T$4*$Q9)), IF((AND(M9="I",T9>0)),(T9+(T9*$Q9)), IF((AND(M9="MI",L9="")),(T$4+(T$4*$R9)), IF((AND(M9="MI",T9>0)),(T9+(T9*$R9)))))))))))))
	For the decade of 2010s			=IF(N9="","", IF((AND(N9="S",M9="")),U$4, IF((AND(N9="S",U9>0)),U9, IF((AND(N9="MD",M9="")),(U$4-(U$4*$O9)), IF((AND(N9="MD",U9>0)),(U9-(U9*$O9)), IF((AND(N9="D",M9="")),(U$4-(U$4*$P9)), IF((AND(N9="D",U9>0)),(U9-(U9*$P9)), IF((AND(N9="I",M9="")),(U$4+(U$4*$Q9)), IF((AND(N9="I",U9>0)),(U9+(U9*$Q9)), IF((AND(N9="MI",M9="")),(U$4+(U$4*$R9)), IF((AND(N9="MI",U9>0)),(U9+(U9*$R9)))))))))))))
	* Cell location (e.g. D)) are retained within this formulas as in the first cell in which general trends calculation sheet.
	Column headings:
	Interview code		Alphanumeric code used to identify each interview.
	Province		Province of Ecuador where the interview took place.
	Site		The port of origin where the interview took place.
	Age		Age (years of old) of the interviewed fisher
	Exp		Experience. Number of years working in fishing activities declared by the interviewed fisher.
	Fishing gear		Type of fishing gear used by the fisher during their fishing activities
	Trend		General trend in catches across all of the decades of experience perceived by the fisher.
	Trend type		Polarity of the trend: negative, stable of positive.
	Species		Scientific name of the target species for
	Trend category (MD, D, S, I, MI)		Perceived trend categories. Abbreviations as explained above.
	Trend category percentual score (0-1)		Percentage value of the meaning of each trend category according to each fisher's perception.

## Sheet: General trends
	Virtual Catch Change (VCC) modelling framework															VCC result table							This graph is automatically calculated from the VCC result table
	This workbook is a Supplementary information of the original research by Penaherrera-Palma et al: "Reconstructing the spatial and temporal dynamics of Ecuador’s artisanal small-scale fisheries from fishers’ perspective" submitted to PLOS ONE.															Param.	Initial	1980s	1990s	2000s	2010s
																Average	1	1.45824	1.74665	1.73132	0.697384
																St. Dev.	0	0.373131	0.611258	0.852481	0.530228
	Interview code	Province	Site	Age	Exp	Fishing gear	Trend	Trend type	Species	Trend category (MD, D, S, I, MI)				Trend category percentual score (0-1)				Normalized VCC calculation
										1980s	1990s	2000s	2010s	MD	D	I	MI	1980s	1990s	2000s	2010s
	EB002	Manabi	Cojimies	40	30	Gillnets	Yes	Negative	Penaeus vannamei		S	D	MD	0.75	0.6				1.45824	0.583294	0.145824
	EB002	Manabi	Cojimies	40	30	Gillnets	Yes	Negative	Panulirus gracilis		S	D	MD	0.75	0.6				1.45824	0.583294	0.145824
	EB002	Manabi	Cojimies	40	30	Gillnets	Yes	Negative	Various		S	S	S	0.75	0.6				1.45824	1.45824	1.45824
	EB003	Manabi	Cojimies	46	25	Gillnets	Yes	Negative	Penaeus vannamei		MI	S	MD	0.8	0.6	0.6	0.8		2.62483	2.62483	0.524965
	EB003	Manabi	Cojimies	46	25	Gillnets	Yes	Negative	Cynoscion striatus		MI	S	MD	0.8	0.6	0.6	0.8		2.62483	2.62483	0.524965
	EB003	Manabi	Cojimies	46	25	Gillnets	Yes	Negative	Centropomus spp.		MI	S	MD	0.8	0.6	0.6	0.8		2.62483	2.62483	0.524965
	EB004	Manabi	Cojimies	69	30	Gillnets	Yes	Negative	Penaeus spp.		I	S	D		0.5	0.5			2.18735	2.18735	1.09368
	EB005	Manabi	Cojimies	48	20	Gillnets	Yes	Negative	Ophistonema libertate			S	I		0.6	0.9				1.74665	3.31864
	EB005	Manabi	Cojimies	48	20	Gillnets	Yes	Negative	Penaeus vannamei			S	D		0.6	0.9				1.74665	0.698661
	EB006	Manabi	Cojimies	48	35	Gillnets	Yes	Negative	Penaeus vannamei		MI	I	MD	0.7	0.6	0.6	0.7		2.479	3.9664	1.18992
	EB006	Manabi	Cojimies	48	35	Gillnets	Yes	Negative	Various		MI	S	D	0.7	0.6	0.6	0.7		2.479	2.479	0.991601
	EB007	Manabi	Puerto Cabuyal	48	35	Gillnets	Yes	Negative	Hyporthodus acanthistius		I	D	MD	0.8	0.6				1.45824	0.583294	0.116659
	EB007	Manabi	Puerto Cabuyal	48	35	Gillnets	Yes	Negative	Brotula clarkae		I	D	MD	0.8	0.6				1.45824	0.583294	0.116659
	EB008	Manabi	Puerto Cabuyal	47	27	Gillnets	Yes	Negative	Trachinotus paitensis		I	S	MD	0.8	0.7	0.7			2.479	2.479	0.4958
	EB008	Manabi	Puerto Cabuyal	47	27	Gillnets	Yes	Negative	Hyporthodus acanthistius		I	S	MD	0.8	0.7	0.7			2.479	2.479	0.4958
	EB008	Manabi	Puerto Cabuyal	47	27	Gillnets	Yes	Negative	Lutjanus sp.		I	S	MD	0.8	0.7	0.7			2.479	2.479	0.4958
	EB009	Manabi	Puerto Cabuyal	26	8	Gillnets	No	NaN	Penaeus vannamei				D	0.8	0.5						0.865658
	EB009	Manabi	Puerto Cabuyal	26	8	Gillnets	No	NaN	Trachinotus paitensis				D	0.8	0.5						0.865658
	EB010	Manabi	Puerto Cabuyal	63	51	Gillnets	Yes	Negative	Penaeus vannamei	I	S	S	MD	0.9		0.7		1.7	1.7	1.7	0.17
	EB010	Manabi	Puerto Cabuyal	63	51	Gillnets	Yes	Negative	Panulirus gracilis	I	S	S	MD	0.9		0.7		1.7	1.7	1.7	0.17
	EB010	Manabi	Puerto Cabuyal	63	51	Gillnets	Yes	Negative	Trachinotus paitensis	I	S	S	MD	0.9		0.7		1.7	1.7	1.7	0.17
	EB011	Manabi	Puerto Cabuyal	42	5	Gillnets	Yes	Negative	Trachinotus paitensis				D	0.97	0.6						0.692526
	EB011	Manabi	Puerto Cabuyal	42	5	Gillnets	Yes	Negative	Lutjanus sp.				MD	0.97	0.6						0.0519395
	EB011	Manabi	Puerto Cabuyal	42	5	Gillnets	Yes	Negative	Various				S	0.97	0.6						1.73132
	EB012	Manabi	Puerto Cabuyal	35	5	Gillnets	Yes	Negative	Penaeus vannamei				MD	0.9							0.173132
	EB012	Manabi	Puerto Cabuyal	35	5	Gillnets	Yes	Negative	Trachinotus paitensis				MD	0.9							0.173132
	EB012	Manabi	Puerto Cabuyal	35	5	Gillnets	Yes	Negative	Various				MD	0.9							0.173132
	EB013	Manabi	Puerto Cabuyal	31	16	Gillnets	Yes	Negative	Penaeus vannamei			S	MD	0.9						1.74665	0.174665
	EB013	Manabi	Puerto Cabuyal	31	16	Gillnets	Yes	Negative	Trachinotus paitensis			S	MD	0.9						1.74665	0.174665
	EB014	Manabi	Puerto Cabuyal	45	40	Gillnets	Yes	Negative	Trachinotus paitensis	I	I	S	MD	0.9		0.8		1.8	3.24	3.24	0.324
	EB014	Manabi	Puerto Cabuyal	45	40	Gillnets	Yes	Negative	Lutjanus sp.	I	I	S	MD	0.9		0.8		1.8	3.24	3.24	0.324
	EB014	Manabi	Puerto Cabuyal	45	40	Gillnets	Yes	Negative	Penaeus vannamei	I	I	S	MD	0.9		0.8		1.8	3.24	3.24	0.324
	EB015	Manabi	Puerto Cabuyal	27	6	Gillnets	Yes	Negative	Penaeus vannamei				MD	0.8							0.346263
	EB015	Manabi	Puerto Cabuyal	27	6	Gillnets	Yes	Negative	Lutjanus sp.				MD	0.8							0.346263
	EB016	Manabi	Puerto Cabuyal	33	22	Gillnets	Yes	Negative	Trachinotus paitensis			D	MD	1	0.7					0.523995	0
	EB016	Manabi	Puerto Cabuyal	33	22	Gillnets	Yes	Negative	Penaeus spp.			S	S	1	0.7					1.74665	1.74665
	EB016	Manabi	Puerto Cabuyal	33	22	Gillnets	Yes	Negative	Centropomus spp.			S	D	1	0.7					1.74665	0.523995
	EB017	Manabi	Cojimies	77	70	Gillnets	Yes	Negative	Penaeus vannamei	I	S	D	MD	0.9	0.7	0.9		1.9	1.9	0.57	0.057
	EB018	Manabi	Cojimies	53	43	Gillnets	Yes	Negative	Penaeus vannamei	S	S	S	MD	0.9				1	1	1	0.1
	EB019	Manabi	Cojimies	56	40	Gillnets	Yes	Negative	Scomberomorus sierra	S	S	D	MD	0.8	0.6			1	1	0.4	0.08
	EB019	Manabi	Cojimies	56	40	Gillnets	Yes	Negative	Penaeus vannamei	S	S	D	MD	0.8	0.6			1	1	0.4	0.08
	EB020	Manabi	Cojimies	31	15	Gillnets	Yes	Negative	Peprilus medius			S	MD	0.8						1.74665	0.34933
	EB020	Manabi	Cojimies	31	15	Gillnets	Yes	Negative	Brotula clarkae			S	MD	0.8						1.74665	0.34933
	EB021	Manabi	Cojimies	59	40	Gillnets	Yes	Negative	Brotula clarkae	S	S	D	MD	0.9	0.6			1	1	0.4	0.04
	EB021	Manabi	Cojimies	59	40	Gillnets	Yes	Negative	Lutjanus sp.	S	S	D	MD	0.9	0.6			1	1	0.4	0.04
	EB021	Manabi	Cojimies	59	40	Gillnets	Yes	Negative	Epinephelus labriformis	S	S	D	MD	0.9	0.6			1	1	0.4	0.04
	EB022	Manabi	Cojimies	41	20	Gillnets	Yes	Negative	Penaeus vannamei			S	D	0.8	0.6					1.74665	0.698661
	EB022	Manabi	Cojimies	41	20	Gillnets	Yes	Negative	Cynoscion striatus			S	MD	0.8	0.6					1.74665	0.34933
	EB022	Manabi	Cojimies	41	20	Gillnets	Yes	Negative	Centropomus spp.			S	MD	0.8	0.6					1.74665	0.34933
	EB023	Manabi	Cojimies	65	40	Gillnets	Yes	Negative	Various	S	S	D	MD	0.9	0.6			1	1	0.4	0.04
	EB023	Manabi	Cojimies	65	40	Gillnets	Yes	Negative	Penaeus vannamei	S	S	D	MD	0.9	0.6			1	1	0.4	0.04
	EB024	Manabi	Cojimies	54	40	Gillnets	Yes	Negative	Penaeus spp.	I	S	D	MD	0.8	0.5	0.7		1.7	1.7	0.85	0.17
	EB025	Manabi	Cojimies	40	22	Gillnets	Yes	Negative	Centropomus spp.			S	D	0.7	0.5					1.74665	0.873326
	EB025	Manabi	Cojimies	40	22	Gillnets	Yes	Negative	Cynoscion analis			S	MD	0.7	0.5					1.74665	0.523995
	EB025	Manabi	Cojimies	40	22	Gillnets	Yes	Negative	Various			S	D	0.7	0.5					1.74665	0.873326
	EB026	Manabi	Cojimies	54	41	Gillnets	Yes	Negative	Panulirus gracilis	S	S	S	MD	0.7	0.5			1	1	1	0.3
	EB026	Manabi	Cojimies	54	41	Gillnets	Yes	Negative	Mugil cephalus	S	S	S	MD	0.7	0.5			1	1	1	0.3
	EB026	Manabi	Cojimies	54	41	Gillnets	Yes	Negative	Haemulopsis leuciscus	S	S	S	D	0.7	0.5			1	1	1	0.5
	EB027	Manabi	Cojimies	42	25	Gillnets	Yes	Negative	Scomberomorus sierra		S	S	MD	0.7					1.45824	1.45824	0.437471
	EB029	Manabi	Cojimies	41	35	Gillnets	Yes	Negative	Scomberomorus sierra	S	S	D	MD	0.7	0.5			1	1	0.5	0.15
	EB029	Manabi	Cojimies	41	35	Gillnets	Yes	Negative	Caranx caninus	S	S	D	MD	0.7	0.5			1	1	0.5	0.15
	EB030	Manabi	Canoa	56	16	Gillnets	Yes	Negative	Trachinotus paitensis			S	D	0.9	0.5					1.74665	0.873326
	EB030	Manabi	Canoa	56	16	Gillnets	Yes	Negative	Penaeus vannamei			S	MD	0.9	0.5					1.74665	0.174665
	EB031	Manabi	Canoa	27	15	Gillnets	Yes	Negative	Trachinotus paitensis			S	MD	0.6						1.74665	0.698661
	EB031	Manabi	Canoa	27	15	Gillnets	Yes	Negative	Cynoscion albus			S	MD	0.6						1.74665	0.698661
	EB031	Manabi	Canoa	27	15	Gillnets	Yes	Negative	Penaeus spp.			S	MD	0.6						1.74665	0.698661
	EB032	Manabi	Canoa	53	11	Gillnets	Yes	Negative	Penaeus spp.			S	D		0.5					1.74665	0.873326
	EB032	Manabi	Canoa	53	11	Gillnets	Yes	Negative	Trachinotus paitensis			S	D		0.5					1.74665	0.873326
	EB033	Manabi	Canoa	43	9	Gillnets	Yes	Negative	Penaeus vannamei				D		0.5						0.865658
	EB033	Manabi	Canoa	43	9	Gillnets	Yes	Negative	Trachinotus paitensis				D		0.5						0.865658
	EB034	Manabi	Canoa	56	42	Gillnets	Yes	Negative	Penaeus vannamei	S	S	D	MD	0.8	0.3			1	1	0.7	0.14
	EB034	Manabi	Canoa	56	42	Gillnets	Yes	Negative	Cynoscion phoxocephalus	S	S	D	MD	0.8	0.3			1	1	0.7	0.14
	EB034	Manabi	Canoa	56	42	Gillnets	Yes	Negative	Centropomus spp.	S	S	D	MD	0.8	0.3			1	1	0.7	0.14
	EB035	Manabi	Canoa	36	26	Gillnets	Yes	Negative	Trachinotus paitensis		S	D	MD	0.8	0.5				1.45824	0.729118	0.145824
	EB035	Manabi	Canoa	36	26	Gillnets	Yes	Negative	Pomadasys panamensis		S	D	MD	0.8	0.5				1.45824	0.729118	0.145824
	EB035	Manabi	Canoa	36	26	Gillnets	Yes	Negative	Penaeus vannamei		S	D	MD	0.8	0.5				1.45824	0.729118	0.145824
	EB036	Manabi	Bahia	40	5	Gillnets	Yes	Negative	Cynoscion phoxocephalus				S								1.73132
	EB037	Manabi	Bahia	45	30	Gillnets	Yes	Negative	Scomberomorus sierra		S	D	D		0.5				1.45824	0.729118	0.364559
	EB037	Manabi	Bahia	45	30	Gillnets	Yes	Negative	Penaeus vannamei		S	D	D		0.5				1.45824	0.729118	0.364559
	EB037	Manabi	Bahia	45	30	Gillnets	Yes	Negative	Cynoscion phoxocephalus		S	D	D		0.5				1.45824	0.729118	0.364559
	EB038	Manabi	Bahia	38	26	Gillnets	Yes	Negative	Cynoscion phoxocephalus		S	S	MD	0.75					1.45824	1.45824	0.364559
	EB038	Manabi	Bahia	38	26	Gillnets	Yes	Negative	Scomberomorus sierra		S	S	MD	0.75					1.45824	1.45824	0.364559
	EB038	Manabi	Bahia	38	26	Gillnets	Yes	Negative	Caranx caninus		S	S	MD	0.75					1.45824	1.45824	0.364559
	EB039	Manabi	Bahia	49	20	Gillnets	Yes	Negative	Cynoscion striatus			S	MD	1						1.74665	0
	EB039	Manabi	Bahia	49	20	Gillnets	Yes	Negative	Lutjanus sp.			S	MD	1						1.74665	0
	EB039	Manabi	Bahia	49	20	Gillnets	Yes	Negative	Penaeus vannamei			S	MD	1						1.74665	0
	EB040	Manabi	Bahia	52	40	Gillnets	Yes	Negative	Scomberomorus sierra	S	D	D	MD	0.9	0.5			1	0.5	0.25	0.025
	EB040	Manabi	Bahia	52	40	Gillnets	Yes	Negative	Sarda chiliensis	S	D	D	MD	0.9	0.5			1	0.5	0.25	0.025
	EB041	Manabi	Bahia	40	25	Gillnets	Yes	Negative	Scomberomorus sierra		S	D	MD	0.6	0.3				1.45824	1.02077	0.408306
	EB041	Manabi	Bahia	40	25	Gillnets	Yes	Negative	Peprilus medius		S	D	MD	0.6	0.3				1.45824	1.02077	0.408306
	EB041	Manabi	Bahia	40	25	Gillnets	Yes	Negative	Selene peruviana		S	D	MD	0.6	0.3				1.45824	1.02077	0.408306
	EB042	Manabi	Bahia	56	40	Gillnets	Yes	Negative	Penaeus vannamei	S	S	S	D		0.2			1	1	1	0.8
	EB042	Manabi	Bahia	56	40	Gillnets	Yes	Negative	Scomberomorus sierra	S	S	S	D		0.2			1	1	1	0.8
	EB042	Manabi	Bahia	56	40	Gillnets	Yes	Negative	Centropomus spp.	S	S	S	D		0.2			1	1	1	0.8
	EB043	Manabi	Bahia	57	30	Gillnets	Yes	Negative	Scomberomorus sierra		S	S	MD	0.6					1.45824	1.45824	0.583294
	EB043	Manabi	Bahia	57	30	Gillnets	Yes	Negative	Trachinotus paitensis		S	S	MD	0.6					1.45824	1.45824	0.583294
	EB043	Manabi	Bahia	57	30	Gillnets	Yes	Negative	Penaeus vannamei		S	S	MD	0.6					1.45824	1.45824	0.583294
	EB044	Manabi	Bahia	67	60	Gillnets	Yes	Negative	Polydactylus approximans	S	S	S	MD	0.66				1	1	1	0.34
	EB044	Manabi	Bahia	67	60	Gillnets	Yes	Negative	Stellifer fuerthii	S	S	S	MD	0.66				1	1	1	0.34
	EB044	Manabi	Bahia	67	60	Gillnets	Yes	Negative	Paralonchurus dumerilii	S	S	S	MD	0.66				1	1	1	0.34
	EB045	Manabi	Bahia	43	20	Gillnets	Yes	Negative	Peprilus medius			S	MD	0.7						1.74665	0.523995
	EB045	Manabi	Bahia	43	20	Gillnets	Yes	Negative	Selene peruviana			S	MD	0.7						1.74665	0.523995
	EB045	Manabi	Bahia	43	20	Gillnets	Yes	Negative	Centropomus spp.			S	MD	0.7						1.74665	0.523995
	EB046	Manabi	Bahia	47	15	Gillnets	Yes	Negative	Scomberomorus sierra			S	D		0.5					1.74665	0.873326
	EB046	Manabi	Bahia	47	15	Gillnets	Yes	Negative	Sarda chiliensis			S	D		0.5					1.74665	0.873326
	EB047	Manabi	Bahia	37	25	Gillnets	Yes	Negative	Trachinotus paitensis			S	MD	0.9						1.74665	0.174665
	EB047	Manabi	Bahia	37	25	Gillnets	Yes	Negative	Penaeus vannamei			S	MD	0.9						1.74665	0.174665
	EB047	Manabi	Bahia	37	25	Gillnets	Yes	Negative	Centropomus spp.			S	MD	0.9						1.74665	0.174665
	EB048	Manabi	Bahia	38	21	Gillnets	Yes	Negative	Penaeus vannamei			S	MD	0.7						1.74665	0.523995
	EB048	Manabi	Bahia	38	21	Gillnets	Yes	Negative	Hoplopagrus guentherii			S	MD	0.7						1.74665	0.523995
	EB049	Manabi	Bahia	53	43	Gillnets	Yes	Negative	Penaeus vannamei	S	S	S	MD	0.75				1	1	1	0.25
	EB049	Manabi	Bahia	53	43	Gillnets	Yes	Negative	Cynoscion striatus	S	S	S	MD	0.75				1	1	1	0.25
	EB050	Manabi	Bahia	30	15	Gillnets	Yes	Negative	Penaeus vannamei			S	D		0.3					1.74665	1.22266
	EB050	Manabi	Bahia	30	15	Gillnets	Yes	Negative	Centropomus spp.			S	D		0.3					1.74665	1.22266
	EB050	Manabi	Bahia	30	15	Gillnets	Yes	Negative	Callinectes toxotes			S	D		0.3					1.74665	1.22266
	EB051	Manabi	Bahia	36	27	Gillnets	Yes	Negative	Trachinotus paitensis		S	S	MD	0.8					1.45824	1.45824	0.291647
	EB051	Manabi	Bahia	36	27	Gillnets	Yes	Negative	Cynoscion striatus		S	S	MD	0.8					1.45824	1.45824	0.291647
	EB051	Manabi	Bahia	36	27	Gillnets	Yes	Negative	Penaeus vannamei		S	S	MD	0.8					1.45824	1.45824	0.291647
	EB052	Manabi	Bahia	75	20	Gillnets	Yes	Negative	Penaeus vannamei			S	MD	0.8						1.74665	0.34933
	EB052	Manabi	Bahia	75	20	Gillnets	Yes	Negative	Centropomus spp.			S	MD	0.8						1.74665	0.34933
	EB052	Manabi	Bahia	75	20	Gillnets	Yes	Negative	Cynoscion striatus			S	MD	0.8						1.74665	0.34933
	EB053	Manabi	Bahia	30	5	Gillnets	Yes	Negative	Penaeus vannamei				D		0.5						0.865658
	EB054	Manabi	Bahia	62	56	Gillnets	Yes	Negative	Penaeus vannamei	I	S	S	MD	0.8		0.5		1.5	1.5	1.5	0.3
	EB055	Manabi	Bahia	41	28	Gillnets	Yes	Negative	Penaeus vannamei		S	S	D		0.5				1.45824	1.45824	0.729118
	EB055	Manabi	Bahia	41	28	Gillnets	Yes	Negative	Cynoscion phoxocephalus		S	S	D		0.5				1.45824	1.45824	0.729118
	EB055	Manabi	Bahia	41	28	Gillnets	Yes	Negative	Centropomus spp.		S	S	D		0.5				1.45824	1.45824	0.729118
	EB056	Manabi	Bahia	58	15	Gillnets	Yes	Negative	Penaeus vannamei			S	D		0.4					1.74665	1.04799
	EB056	Manabi	Bahia	58	15	Gillnets	Yes	Negative	Callinectes toxotes			S	S		0.4					1.74665	1.74665
	EB057	Manabi	Bahia	56	10	Gillnets	Yes	Negative	Ophistonema libertate			S	MD	0.6						1.74665	0.698661
	EB058	Manabi	Canoa	34	10	Spearfishing	Yes	Negative	Centropomus spp.				MD	0.75							0.432829
	EB058	Manabi	Canoa	34	10	Spearfishing	Yes	Negative	Lutjanus sp.				MD	0.75							0.432829
	EB058	Manabi	Canoa	34	10	Spearfishing	Yes	Negative	Cynoscion phoxocephalus				MD	0.75							0.432829
	EB059	Manabi	Canoa	33	8	Gillnets	Yes	Negative	Trachinotus paitensis				D		0.5						0.865658
	EB059	Manabi	Canoa	33	8	Gillnets	Yes	Negative	Hyporthodus acanthistius				D		0.5						0.865658
	EB060	Manabi	Canoa	47	30	Gillnets	Yes	Negative	Penaeus vannamei		S	S	D		0.4				1.45824	1.45824	0.874942
	EB060	Manabi	Canoa	47	30	Gillnets	Yes	Negative	Trachinotus paitensis		S	S	D		0.4				1.45824	1.45824	0.874942
	EB061	Manabi	Canoa	32	17	Gillnets	Yes	Negative	Penaeus vannamei			S	MD	0.8						1.74665	0.34933
	EB061	Manabi	Canoa	32	17	Gillnets	Yes	Negative	Trachinotus paitensis			S	MD	0.8						1.74665	0.34933
	EB062	Manabi	Canoa	23	5	Gillnets	Yes	Negative	Penaeus vannamei				MD	0.9							0.173132
	EB062	Manabi	Canoa	23	5	Gillnets	Yes	Negative	Lutjanus sp.				MD	0.9							0.173132
	EB063	Manabi	Canoa	40	30	Gillnets	Yes	Negative	Penaeus vannamei		S	S	MD	0.7					1.45824	1.45824	0.437471
	EB064	Manabi	Canoa	20	11	Gillnets	Yes	Negative	Penaeus vannamei				MD	0.6							0.692526
	EB064	Manabi	Canoa	20	11	Gillnets	Yes	Negative	Panulirus gracilis				MD	0.6							0.692526
	EB064	Manabi	Canoa	20	11	Gillnets	Yes	Negative	Cynoscion phoxocephalus				MD	0.6							0.692526
	EB065	Manabi	Crucita	45	28	Gillnets	Yes	Negative	Sarda chiliensis		S	S	D		0.2				1.45824	1.45824	1.16659
	EB066	Manabi	Crucita	69	40	Gillnets	Yes	Negative	Centropomus spp.	S	S	D	MD	0.75	0.5			1	1	0.5	0.125
	EB066	Manabi	Crucita	69	40	Gillnets	Yes	Negative	Parapsettus panamensis	S	S	D	MD	0.75	0.5			1	1	0.5	0.125
	EB066	Manabi	Crucita	69	40	Gillnets	Yes	Negative	Ophistonema libertate	S	S	D	MD	0.75	0.5			1	1	0.5	0.125
	EB067	Manabi	Crucita	43	37	Gillnets	Yes	Negative	Scomberomorus sierra	S	S	S	D		0.3			1	1	1	0.7
	EB067	Manabi	Crucita	43	37	Gillnets	Yes	Negative	Sarda chiliensis	S	S	S	D		0.3			1	1	1	0.7
	EB067	Manabi	Crucita	43	37	Gillnets	Yes	Negative	Selar crumenophthalmus	S	S	S	D		0.3			1	1	1	0.7
	EB068	Manabi	Crucita	56	44	Gillnets	Yes	Negative	Sarda chiliensis	S	S	S	MD	0.8				1	1	1	0.2
	EB069	Manabi	Crucita	50	40	Gillnets	Yes	Negative	Ophistonema libertate	S	S	S	MD	0.8				1	1	1	0.2
	EB069	Manabi	Crucita	50	40	Gillnets	Yes	Negative	Scomberomorus sierra	S	S	S	MD	0.8				1	1	1	0.2
	EB069	Manabi	Crucita	50	40	Gillnets	Yes	Negative	Lutjanus sp.	S	S	S	MD	0.8				1	1	1	0.2
	EB070	Manabi	Crucita	40	30	Gillnets	Yes	Negative	Ophistonema libertate		S	S	D		0.25				1.45824	1.45824	1.09368
	EB070	Manabi	Crucita	40	30	Gillnets	Yes	Negative	Chloroscombrus orqueta		S	S	D		0.25				1.45824	1.45824	1.09368
	EB070	Manabi	Crucita	40	30	Gillnets	Yes	Negative	Peprilus medius		S	S	D		0.25				1.45824	1.45824	1.09368
	EB071	Manabi	Crucita	40	30	Gillnets	Yes	Negative	Ophistonema libertate		S	S	MD	0.8					1.45824	1.45824	0.291647
	EB072	Manabi	Crucita	35	30	Gillnets	Yes	Negative	Penaeus vannamei		S	S	MD	0.7					1.45824	1.45824	0.437471
	EB072	Manabi	Crucita	35	30	Gillnets	Yes	Negative	Ophistonema libertate		S	S	MD	0.7					1.45824	1.45824	0.437471
	EB073	Manabi	Crucita	56	40	Gillnets	Yes	Negative	Trachinotus paitensis	S	S	S	MD	0.8				1	1	1	0.2
	EB073	Manabi	Crucita	56	40	Gillnets	Yes	Negative	Eugerres brevimanus	S	S	S	MD	0.8				1	1	1	0.2
	EB074	Manabi	Crucita	38	10	Gillnets	Yes	Negative	Selene peruviana				D		0.3						1.21192
	EB074	Manabi	Crucita	38	10	Gillnets	Yes	Negative	Caulolatilus affinis				D		0.3						1.21192
	EB074	Manabi	Crucita	38	10	Gillnets	Yes	Negative	Centropomus spp.				D		0.3						1.21192
	EB075	Manabi	Crucita	25	15	Gillnets	Yes	Negative	Trachinotus paitensis			S	D		0.4					1.74665	1.04799
	EB075	Manabi	Crucita	25	15	Gillnets	Yes	Negative	Diplectrum pacificum			S	D		0.4					1.74665	1.04799
	EB076	Manabi	Crucita	45	22	Gillnets	Yes	Negative	Trachinotus paitensis			S	MD	0.8						1.74665	0.34933
	EB076	Manabi	Crucita	45	22	Gillnets	Yes	Negative	Caulolatilus affinis			S	MD	0.8						1.74665	0.34933
	EB077	Manabi	Crucita	28	12	Gillnets	Yes	Negative	Trachinotus paitensis				MD	0.7							0.519395
	EB078	Manabi	Crucita	25	10	Gillnets	Yes	Negative	Trachinotus paitensis				D		0.5						0.865658
	EB079	Manabi	Crucita	21	6	Gillnets	Yes	Negative	Ophistonema libertate				D		0.5						0.865658
	EB079	Manabi	Crucita	21	6	Gillnets	Yes	Negative	Selene peruviana				D		0.5						0.865658
	EB080	Manabi	Crucita	37	20	Gillnets	Yes	Negative	Ophistonema libertate			S	MD	0.8						1.74665	0.34933
	EB081	Manabi	Crucita	40	30	Gillnets	Yes	Negative	Ophistonema libertate		S	S	MD	1					1.45824	1.45824	0
	EB082	Manabi	Bahia	60	50	Spearfishing	Yes	Negative	Penaeus vannamei	MI	S	D	MD	0.9	0.3		0.9	1.9	1.9	1.33	0.133
	EB083	Manabi	Bahia	54	20	Gillnets	Yes	Negative	Penaeus vannamei			S	MD	0.9						1.74665	0.174665
	EB083	Manabi	Bahia	54	20	Gillnets	Yes	Negative	Cynoscion phoxocephalus			S	MD	0.9						1.74665	0.174665
	EB083	Manabi	Bahia	54	20	Gillnets	Yes	Negative	Trachinotus paitensis			S	MD	0.9						1.74665	0.174665
	EB084	Manabi	Canoa	77	20	Gillnets	Yes	Negative	Penaeus vannamei		S	D			0.5				1.45824	0.729118
	EB084	Manabi	Canoa	77	20	Gillnets	Yes	Negative	Panulirus gracilis		S	D			0.5				1.45824	0.729118
	EB085	Manabi	Canoa	33	20	Gillnets	Yes	Negative	Penaeus vannamei			S	MD	0.7						1.74665	0.523995
	EB085	Manabi	Canoa	33	20	Gillnets	Yes	Negative	Trachinotus paitensis			S	MD	0.7						1.74665	0.523995
	EB086	Manabi	Canoa	28	10	Gillnets	Yes	Negative	Trachinotus paitensis				MD	0.8							0.346263
	EB086	Manabi	Canoa	28	10	Gillnets	Yes	Negative	Cynoscion phoxocephalus				S								1.73132
	EB086	Manabi	Canoa	28	10	Gillnets	Yes	Negative	Penaeus vannamei				S								1.73132
	EB087	Manabi	Canoa	28	5	Gillnets	Yes	Negative	Penaeus spp.				D		0.5						0.865658
	EB087	Manabi	Canoa	28	5	Gillnets	Yes	Negative	Trachinotus paitensis				D		0.5						0.865658
	EB088	Manabi	Canoa	42	28	Gillnets	Yes	Negative	Trachinotus paitensis		S	D	MD	0.6	0.3				1.45824	1.02077	0.408306
	EB088	Manabi	Canoa	42	28	Gillnets	Yes	Negative	Penaeus spp.		S	D	MD	0.6	0.3				1.45824	1.02077	0.408306
	EB089	Manabi	Canoa	42	20	Gillnets	Yes	Negative	Trachinotus paitensis			S	D		0.2					1.74665	1.39732
	EB089	Manabi	Canoa	42	20	Gillnets	Yes	Negative	Penaeus vannamei			S	D		0.2					1.74665	1.39732
	EB089	Manabi	Canoa	42	20	Gillnets	Yes	Negative	Panulirus gracilis			S	D		0.2					1.74665	1.39732
	EB090	Manabi	Canoa	46	41	Gillnets	Yes	Negative	Trachinotus paitensis	S	S	D	MD	0.8				1	1	1	0.2
	EB090	Manabi	Canoa	46	41	Gillnets	Yes	Negative	Penaeus vannamei	S	S	D	MD	0.8				1	1	1	0.2
	EB091	Manabi	Canoa	28	21	Gillnets	No	NaN	Trachinotus paitensis			S	S							1.74665	1.74665
	EB091	Manabi	Canoa	28	21	Gillnets	No	NaN	Penaeus spp.			S	S							1.74665	1.74665
	EB092	Manabi	Canoa	42	28	Gillnets	Yes	Negative	Centropomus spp.		S	S	MD	0.7					1.45824	1.45824	0.437471
	EB092	Manabi	Canoa	42	28	Gillnets	Yes	Negative	Cynoscion phoxocephalus		S	S	MD	0.7					1.45824	1.45824	0.437471
	EB092	Manabi	Canoa	42	28	Gillnets	Yes	Negative	Lutjanus sp.		S	S	MD	0.7					1.45824	1.45824	0.437471
	EB103	Manabi	Crucita	18	5	Gillnets	Yes	Negative	Scomberomorus sierra				MD	0.9							0.173132
	EB103	Manabi	Crucita	18	5	Gillnets	Yes	Negative	Selar crumenophthalmus				MD	0.9							0.173132
	EB103	Manabi	Crucita	18	5	Gillnets	Yes	Negative	Ophistonema libertate				MD	0.9							0.173132
	EB104	Manabi	Crucita	36	11	Gillnets	Yes	Negative	Trachinotus paitensis				D		0.5						0.865658
	EB104	Manabi	Crucita	36	11	Gillnets	Yes	Negative	Ophistonema libertate				D		0.5						0.865658
	EB105	Manabi	Crucita	27	8	Gillnets	Yes	Negative	Ophistonema libertate				D		0.4						1.03879
	EB105	Manabi	Crucita	27	8	Gillnets	Yes	Negative	Scomberomorus sierra				D		0.4						1.03879
	EB106	Manabi	Crucita	41	35	Gillnets	Yes	Negative	Ophistonema libertate		S	S	MD	0.75					1.45824	1.45824	0.364559
	EB107	Manabi	Crucita	53	40	Gillnets	Yes	Negative	Ophistonema libertate	S	S	S	MD	0.7				1	1	1	0.3
	EB108	Manabi	San Clemente	51	40	Gillnets	Yes	Negative	Trachinotus paitensis	S	S	S	MD		0.5			1	1	1	1
	EB108	Manabi	San Clemente	51	40	Gillnets	Yes	Negative	Penaeus spp.	S	S	S	D	0.8				1	1	1	1
	EB109	Manabi	San Clemente	49	32	Gillnets	Yes	Negative	Penaeus vannamei		S	S	MD	0.8					1.45824	1.45824	0.291647
	EB109	Manabi	San Clemente	49	32	Gillnets	Yes	Negative	Trachinotus paitensis		S	S	MD	0.8					1.45824	1.45824	0.291647
	EB110	Manabi	San Clemente	25	12	Gillnets	Yes	Negative	Trachinotus paitensis				MD	0.8							0.346263
	EB110	Manabi	San Clemente	25	12	Gillnets	Yes	Negative	Penaeus vannamei				MD	0.8							0.346263
	EB111	Manabi	San Clemente	18	5	Gillnets	Yes	Negative	Trachinotus paitensis				D		0.3						1.21192
	EB111	Manabi	San Clemente	18	5	Gillnets	Yes	Negative	Penaeus vannamei				D		0.3						1.21192
	EB111	Manabi	San Clemente	18	5	Gillnets	Yes	Negative	Callinectes toxotes				D		0.3						1.21192
	EB112	Manabi	San Clemente	26	13	Gillnets	Yes	Negative	Trachinotus paitensis				D		0.5						0.865658
	EB112	Manabi	San Clemente	26	13	Gillnets	Yes	Negative	Ophistonema libertate				D		0.5						0.865658
	EB112	Manabi	San Clemente	26	13	Gillnets	Yes	Negative	Penaeus spp.				D		0.5						0.865658
	EB113	Manabi	San Clemente	28	14	Gillnets	Yes	Negative	Penaeus spp.				D		0.4						1.03879
	EB113	Manabi	San Clemente	28	14	Gillnets	Yes	Negative	Trachinotus paitensis				MD	0.8							0.346263
	EB113	Manabi	San Clemente	28	14	Gillnets	Yes	Negative	Selar crumenophthalmus				D		0.4						1.03879
	EB114	Manabi	San Clemente	41	25	Gillnets	Yes	Negative	Trachinotus paitensis		S	S	MD	0.8					1.45824	1.45824	0.291647
	EB114	Manabi	San Clemente	41	25	Gillnets	Yes	Negative	Penaeus vannamei		S	S	MD	0.8					1.45824	1.45824	0.291647
	EB115	Manabi	San Clemente	35	20	Gillnets	Yes	Negative	Cynoscion striatus			S	D		0.5					1.74665	0.873326
	EB115	Manabi	San Clemente	35	20	Gillnets	Yes	Negative	Penaeus spp.			S	D		0.5					1.74665	0.873326
	EB116	Manabi	San Clemente	65	50	Gillnets	Yes	Negative	Ophistonema libertate	S	S	S	MD	0.9				1	1	1	0.1
	EB116	Manabi	San Clemente	65	50	Gillnets	Yes	Negative	Lycengraulis poeyi	S	S	S	MD	0.9				1	1	1	0.1
	EB117	Manabi	San Clemente	26	5	Gillnets	Yes	Negative	Penaeus vannamei				D		0.5						0.865658
	EB117	Manabi	San Clemente	26	5	Gillnets	Yes	Negative	Callinectes toxotes				D		0.5						0.865658
	EB117	Manabi	San Clemente	26	5	Gillnets	Yes	Negative	Centropomus spp.				D		0.5						0.865658
	EB118	Manabi	San Clemente	66	40	Gillnets	Yes	Negative	Trachinotus paitensis	S	S	S	MD	0.7				1	1	1	0.3
	EB118	Manabi	San Clemente	66	40	Gillnets	Yes	Negative	Cynoscion striatus	S	S	S	MD	0.7				1	1	1	0.3
	EB118	Manabi	San Clemente	66	40	Gillnets	Yes	Negative	Penaeus vannamei	S	S	S	MD	0.7				1	1	1	0.3
	EB119	Manabi	San Clemente	50	10	Gillnets	Yes	Negative	Ophistonema libertate				D		0.4						1.03879
	EB119	Manabi	San Clemente	50	10	Gillnets	Yes	Negative	Lycengraulis poeyi				D		0.4						1.03879
	EB120	Manabi	San Clemente	20	13	Gillnets	No	NaN	Penaeus vannamei				S								1.73132
	EB120	Manabi	San Clemente	20	13	Gillnets	No	NaN	Mugil cephalus				S								1.73132
	EB120	Manabi	San Clemente	20	13	Gillnets	No	NaN	Selene peruviana				S								1.73132
	EB121	Manabi	San Clemente	20	6	Gillnets	Yes	Negative	Penaeus vannamei				MD	0.6							0.692526
	EB122	Manabi	San Clemente	46	30	Gillnets	Yes	Negative	Penaeus vannamei		S	S	MD	0.9					1.45824	1.45824	0.145824
	EB123	Manabi	San Clemente	73	50	Gillnets	Yes	Negative	Ophistonema libertate	MI	S	S	MD	0.9	0.5		0.8	1.8	1.8	1.8	0.18
	EB123	Manabi	San Clemente	73	50	Gillnets	Yes	Negative	Scomberomorus sierra	MI	S	S	MD	0.9	0.5		0.8	1.8	1.8	1.8	0.18
	EB123	Manabi	San Clemente	73	50	Gillnets	Yes	Negative	Caranx caballus	MI	S	S	MD	0.9	0.5		0.8	1.8	1.8	1.8	0.18
	EB124	Manabi	San Clemente	34	34	Gillnets	Yes	Negative	Penaeus vannamei		S	I	MD	0.9		0.5			1.45824	2.18735	0.218735
	EB125	Manabi	San Clemente	25	20	Gillnets	Yes	Negative	Ophistonema libertate			S	MD	0.8						1.74665	0.34933
	EB125	Manabi	San Clemente	25	20	Gillnets	Yes	Negative	Trachinotus paitensis			S	MD	0.8						1.74665	0.34933
	EB125	Manabi	San Clemente	25	20	Gillnets	Yes	Negative	Penaeus vannamei			S	MD	0.8						1.74665	0.34933
	EB126	Manabi	San Clemente	24	17	Gillnets	Yes	Negative	Ophistonema libertate			S	MD	0.8						1.74665	0.34933
	EB126	Manabi	San Clemente	24	17	Gillnets	Yes	Negative	Penaeus vannamei			S	MD	0.8						1.74665	0.34933
	EB126	Manabi	San Clemente	24	17	Gillnets	Yes	Negative	Lycengraulis poeyi			S	MD	0.8						1.74665	0.34933
	EB127	Manabi	San Clemente	55	30	Gillnets	Yes	Negative	Ophistonema libertate		S	S	MD	0.7					1.45824	1.45824	0.437471
	EB127	Manabi	San Clemente	55	30	Gillnets	Yes	Negative	Trachinotus paitensis		S	S	MD	0.7					1.45824	1.45824	0.437471
	EB127	Manabi	San Clemente	55	30	Gillnets	Yes	Negative	Penaeus spp.		S	S	MD	0.7					1.45824	1.45824	0.437471
	EB128	Manabi	San Clemente	58	50	Gillnets	Yes	Negative	Trachinotus paitensis	S	S	S	MD	0.8				1	1	1	0.2
	EB128	Manabi	San Clemente	58	50	Gillnets	Yes	Negative	Penaeus vannamei	S	S	S	MD	0.8				1	1	1	0.2
	EB129	Manabi	San Clemente	43	33	Gillnets	Yes	Negative	Trachinotus paitensis		S	S	MD	0.8					1.45824	1.45824	0.291647
	EB129	Manabi	San Clemente	43	33	Gillnets	Yes	Negative	Penaeus vannamei		S	S	MD	0.8					1.45824	1.45824	0.291647
	EB130	Manabi	San Clemente	46	40	Gillnets	Yes	Negative	Trachinotus paitensis	S	S	S	MD	0.9				1	1	1	0.1
	EB130	Manabi	San Clemente	46	40	Gillnets	Yes	Negative	Penaeus vannamei	S	S	S	MD	0.9				1	1	1	0.1
	EB131	Manabi	San Clemente	24	16	Gillnets	Yes	Negative	Cetengraulis mysticetus			S	MD	0.7						1.74665	0.523995
	EB131	Manabi	San Clemente	24	16	Gillnets	Yes	Negative	Ophistonema libertate			S	MD	0.7						1.74665	0.523995
	EB131	Manabi	San Clemente	24	16	Gillnets	Yes	Negative	Penaeus vannamei			S	D		0.5					1.74665	0.873326
	EB132	Manabi	San Clemente	47	30	Gillnets	Yes	Negative	Trachinotus paitensis		S	S	MD	0.9					1.45824	1.45824	0.145824
	EB132	Manabi	San Clemente	47	30	Gillnets	Yes	Negative	Hippoglossina tetrophthalma		S	S	MD	0.9					1.45824	1.45824	0.145824
	EB132	Manabi	San Clemente	47	30	Gillnets	Yes	Negative	Penaeus vannamei		S	S	MD	0.9					1.45824	1.45824	0.145824
	EB133	Manabi	San Clemente	53	42	Gillnets	Yes	Negative	Trachinotus paitensis	S	S	S	D		0.2			1	1	1	0.8
	EB133	Manabi	San Clemente	53	42	Gillnets	Yes	Negative	Hippoglossina tetrophthalma	S	S	S	MD	0.7				1	1	1	0.3
	EB133	Manabi	San Clemente	53	42	Gillnets	Yes	Negative	Penaeus vannamei	S	S	S	D		0.2			1	1	1	0.8
	EB134	Manabi	San Clemente	61	57	Gillnets	Yes	Negative	Trachinotus paitensis	S	S	S	MD	0.8				1	1	1	0.2
	EB134	Manabi	San Clemente	61	57	Gillnets	Yes	Negative	Hippoglossina tetrophthalma	S	S	S	MD	0.8				1	1	1	0.2
	EB134	Manabi	San Clemente	61	57	Gillnets	Yes	Negative	Penaeus vannamei	S	S	S	MD	0.8				1	1	1	0.2
	EB135	Manabi	San Clemente	49	35	Gillnets	Yes	Negative	Penaeus vannamei	S	S	S	MD	0.8				1	1	1	0.2
	EB148	Manabi	Puerto Cayo	57	40	Gillnets	Yes	Negative	Penaeus spp.	S	S	S	MD	0.9				1	1	1	0.1
	EB148	Manabi	Puerto Cayo	57	40	Gillnets	Yes	Negative	Trachinotus paitensis	S	S	S	MD	0.9				1	1	1	0.1
	EB149	Manabi	Puerto Cayo	49	35	Gillnets	Yes	Negative	Pristigenys serrula	S	S	S	MD	0.7				1	1	1	0.3
	EB149	Manabi	Puerto Cayo	49	35	Gillnets	Yes	Negative	Selar crumenophthalmus	S	S	S	MD	0.7				1	1	1	0.3
	EB149	Manabi	Puerto Cayo	49	35	Gillnets	Yes	Negative	Penaeus vannamei	S	S	S	MD	0.7				1	1	1	0.3
	EB150	Manabi	Puerto Cayo	58	50	Gillnets	Yes	Negative	Scomberomorus sierra	S	S	S	MD	0.7				1	1	1	0.3
	EB150	Manabi	Puerto Cayo	58	50	Gillnets	Yes	Negative	Selar crumenophthalmus	S	S	S	MD	0.7				1	1	1	0.3
	EB150	Manabi	Puerto Cayo	58	50	Gillnets	Yes	Negative	Pristigenys serrula	S	S	S	MD	0.7				1	1	1	0.3
	EB151	Manabi	Puerto Cayo	55	45	Gillnets	Yes	Negative	Centropomus spp.	S	S	S	MD	0.9				1	1	1	0.1
	EB151	Manabi	Puerto Cayo	55	45	Gillnets	Yes	Negative	Lutjanus sp.	S	S	S	MD	0.9				1	1	1	0.1
	EB151	Manabi	Puerto Cayo	55	45	Gillnets	Yes	Negative	Pristigenys serrula	S	S	S	MD	0.9				1	1	1	0.1
	EB152	Manabi	Puerto Cayo	61	50	Gillnets	Yes	Negative	Penaeus vannamei	S	S	S	MD	0.9				1	1	1	0.1
	EB152	Manabi	Puerto Cayo	61	50	Gillnets	Yes	Negative	Caranx caballus	S	S	S	MD	0.9				1	1	1	0.1
	EB152	Manabi	Puerto Cayo	61	50	Gillnets	Yes	Negative	Scomberomorus sierra	S	S	S	MD	0.9				1	1	1	0.1
	EB153	Manabi	Puerto Cayo	35	20	Gillnets	Yes	Negative	Trachinotus paitensis			S	D		0.5					1.74665	0.873326
	EB153	Manabi	Puerto Cayo	35	20	Gillnets	Yes	Negative	Centropomus spp.			S	D		0.5					1.74665	0.873326
	EB153	Manabi	Puerto Cayo	35	20	Gillnets	Yes	Negative	Penaeus vannamei			S	D		0.5					1.74665	0.873326
	EB154	Manabi	Puerto Cayo	40	32	Gillnets	Yes	Negative	Trachinotus paitensis		S	S	MD	0.6					1.45824	1.45824	0.583294
	EB154	Manabi	Puerto Cayo	40	32	Gillnets	Yes	Negative	Penaeus vannamei		S	S	MD	0.6					1.45824	1.45824	0.583294
	EB155	Manabi	Puerto Cayo	53	47	Gillnets	Yes	Negative	Trachinotus paitensis	MI	S	S	MD	0.6			0.7	1.7	1.7	1.7	0.68
	EB155	Manabi	Puerto Cayo	53	47	Gillnets	Yes	Negative	Penaeus vannamei	MI	S	S	MD	0.6			0.7	1.7	1.7	1.7	0.68
	EB156	Manabi	Puerto Cayo	50	42	Gillnets	Yes	Negative	Trachinotus paitensis	MI	S	S	MD	0.7			0.7	1.7	1.7	1.7	0.51
	EB156	Manabi	Puerto Cayo	50	42	Gillnets	Yes	Negative	Lutjanus sp.	MI	S	S	MD	0.7			0.7	1.7	1.7	1.7	0.51
	EB156	Manabi	Puerto Cayo	50	42	Gillnets	Yes	Negative	Penaeus spp.	MI	S	S	MD	0.7			0.7	1.7	1.7	1.7	0.51
	EB157	Manabi	Puerto Cayo	37	15	Gillnets	Yes	Negative	Penaeus vannamei			S	MD	0.6						1.74665	0.698661
	EB157	Manabi	Puerto Cayo	37	15	Gillnets	Yes	Negative	Trachinotus paitensis			S	MD	0.6						1.74665	0.698661
	EB157	Manabi	Puerto Cayo	37	15	Gillnets	Yes	Negative	Selene peruviana			S	S							1.74665	1.74665
	EB158	Manabi	Puerto Cayo	55	40	Gillnets	Yes	Negative	Penaeus vannamei	S	S	S	S					1	1	1	1
	EB158	Manabi	Puerto Cayo	55	40	Gillnets	Yes	Negative	Selene peruviana	S	S	S	S					1	1	1	1
	EB158	Manabi	Puerto Cayo	55	40	Gillnets	Yes	Negative	Trachinotus paitensis	S	S	MD	MD	0.6				1	1	0.4	0.16
	EB159	Manabi	Puerto Cayo	53	39	Gillnets	Yes	Negative	Penaeus vannamei	S	S	S	S					1	1	1	1
	EB159	Manabi	Puerto Cayo	53	39	Gillnets	Yes	Negative	Selene peruviana	S	S	S	S					1	1	1	1
	EB159	Manabi	Puerto Cayo	53	39	Gillnets	Yes	Negative	Trachinotus paitensis	S	S	MD	MD	0.6				1	1	0.4	0.16
	EB162	Manabi	Puerto Lopez	62	42	Gillnets	Yes	Negative	Istiophorus platypterus	S	S	S	MD	0.7				1	1	1	0.3
	EB163	Manabi	Puerto Lopez	54	44	Gillnets	Yes	Negative	Sarda chiliensis	S	S	S	MD	0.8				1	1	1	0.2
	EB165	Manabi	Machalilla	42	20	Gillnets	Yes	Negative	Trachinotus paitensis			S	MD	0.8						1.74665	0.34933
	EB166	Manabi	Machalilla	33	20	Gillnets	Yes	Negative	Trachinotus paitensis			S	D		0.5					1.74665	0.873326
	EB166	Manabi	Machalilla	33	20	Gillnets	Yes	Negative	Penaeus vannamei			S	D		0.5					1.74665	0.873326
	EB166	Manabi	Machalilla	33	20	Gillnets	Yes	Negative	Penaeus spp.			S	D		0.5					1.74665	0.873326
	EB167	Manabi	Machalilla	73	33	Gillnets	Yes	Negative	Penaeus vannamei	MI	S	S	MD	1			0.9	1.9	1.9	1.9	0
	EB167	Manabi	Machalilla	73	33	Gillnets	Yes	Negative	Trachinotus paitensis	MI	S	S	MD	1			0.9	1.9	1.9	1.9	0
	EB168	Manabi	Machalilla	38	20	Gillnets	Yes	Negative	Trachinotus paitensis			S	MD	0.6						1.74665	0.698661
	EB168	Manabi	Machalilla	38	20	Gillnets	Yes	Negative	Penaeus vannamei			S	D		0.4					1.74665	1.04799
	EB169	Manabi	Machalilla	36	22	Gillnets	Yes	Negative	Ophistonema libertate			S	D		0.5					1.74665	0.873326
	EB169	Manabi	Machalilla	36	22	Gillnets	Yes	Negative	Lutjanus sp.			S	D		0.5					1.74665	0.873326
	EB169	Manabi	Machalilla	36	22	Gillnets	Yes	Negative	Selene peruviana			S	D		0.5					1.74665	0.873326
	EB171	Manabi	Machalilla	23	15	Gillnets	Yes	Negative	Penaeus vannamei			S	D		0.5					1.74665	0.873326
	EB171	Manabi	Machalilla	23	15	Gillnets	Yes	Negative	Trachinotus paitensis			S	D		0.5					1.74665	0.873326
	EB171	Manabi	Machalilla	23	15	Gillnets	Yes	Negative	Ophistonema libertate			S	D		0.5					1.74665	0.873326
	EB172	Manabi	Machalilla	36	26	Gillnets	Yes	Negative	Penaeus vannamei		S	S	MD	0.7					1.45824	1.45824	0.437471
	EB172	Manabi	Machalilla	36	26	Gillnets	Yes	Negative	Trachinotus paitensis		S	S	MD	0.7					1.45824	1.45824	0.437471
	EB172	Manabi	Machalilla	36	26	Gillnets	Yes	Negative	Selene peruviana		S	S	MD	0.7					1.45824	1.45824	0.437471
	EB173	Manabi	Machalilla	18	5	Gillnets	Yes	Negative	Ophistonema libertate				D		0.2						1.38505
	EB173	Manabi	Machalilla	18	5	Gillnets	Yes	Negative	Penaeus vannamei				D		0.2						1.38505
	EB173	Manabi	Machalilla	18	5	Gillnets	Yes	Negative	Trachinotus paitensis				D		0.2						1.38505
	EB174	Manabi	Machalilla	35	20	Gillnets	Yes	Negative	Various			MI	MD	0.7			0.6			2.79464	0.838393
	EB174	Manabi	Machalilla	35	20	Gillnets	Yes	Negative	Penaeus vannamei			MI	MD	0.7			0.6			2.79464	0.838393
	EB174	Manabi	Machalilla	35	20	Gillnets	Yes	Negative	Ophistonema libertate			MI	MD	0.7			0.6			2.79464	0.838393
	EB175	Manabi	Machalilla	52	30	Gillnets	Yes	Negative	Penaeus vannamei		S	S	MD	0.9					1.45824	1.45824	0.145824
	EB175	Manabi	Machalilla	52	30	Gillnets	Yes	Negative	Trachinotus paitensis		S	S	MD	0.9					1.45824	1.45824	0.145824
	EB176	Manabi	Machalilla	40	25	Gillnets	Yes	Negative	Scomber japonicus		S	MI	MD	0.8			0.8		1.45824	2.62483	0.524965
	EB176	Manabi	Machalilla	40	25	Gillnets	Yes	Negative	Decapterus macrosoma		S	MI	MD	0.8			0.8		1.45824	2.62483	0.524965
	EB176	Manabi	Machalilla	40	25	Gillnets	Yes	Negative	Ophistonema libertate		S	MI	MD	0.8			0.8		1.45824	2.62483	0.524965
	EB179	Manabi	Puerto Lopez	29	9	Gillnets	Yes	Negative	Sarda chiliensis				MD	0.6							0.692526
	EB180	Manabi	Puerto Lopez	23	13	Gillnets	Yes	Negative	Pristigenys serrula				MD	0.6							0.692526
	EB180	Manabi	Puerto Lopez	23	13	Gillnets	Yes	Negative	Selene peruviana				MD	0.6							0.692526
	EB180	Manabi	Puerto Lopez	23	13	Gillnets	Yes	Negative	Lutjanus sp.				MD	0.6							0.692526
	EB182	Manabi	Puerto Lopez	19	9	Gillnets	Yes	Negative	Penaeus vannamei				MD	0.6							0.692526
	EB182	Manabi	Puerto Lopez	19	9	Gillnets	Yes	Negative	Pristigenys serrula				MD	0.6							0.692526
	EB182	Manabi	Puerto Lopez	19	9	Gillnets	Yes	Negative	Lutjanus sp.				MD	0.6							0.692526
	EB183	Manabi	Puerto Cayo	33	20	Gillnets	Yes	Negative	Trachinotus paitensis			S	MD	0.6						1.74665	0.698661
	EB184	Manabi	Puerto Cayo	37	20	Gillnets	Yes	Negative	Trachinotus paitensis			S	D		0.5					1.74665	0.873326
	EB184	Manabi	Puerto Cayo	37	20	Gillnets	Yes	Negative	Penaeus vannamei			S	D		0.5					1.74665	0.873326
	EB184	Manabi	Puerto Cayo	37	20	Gillnets	Yes	Negative	Penaeus spp.			S	D		0.5					1.74665	0.873326
	EB185	Manabi	Puerto Cayo	20	5	Gillnets	Yes	Negative	Lutjanus sp.				D		0.5						0.865658
	EB185	Manabi	Puerto Cayo	20	5	Gillnets	Yes	Negative	Pristigenys serrula				D		0.5						0.865658
	EB185	Manabi	Puerto Cayo	20	5	Gillnets	Yes	Negative	Penaeus vannamei				D		0.5						0.865658
	EB186	Manabi	Puerto Cayo	25	25	Gillnets	Yes	Negative	Pristigenys serrula			S	MD	0.6						1.74665	0.698661
	EB186	Manabi	Puerto Cayo	25	25	Gillnets	Yes	Negative	Lutjanus sp.			S	MD	0.6						1.74665	0.698661
	EB186	Manabi	Puerto Cayo	25	25	Gillnets	Yes	Negative	Penaeus vannamei			S	MD	0.6						1.74665	0.698661
	EB187	Manabi	Puerto Cayo	53	40	Gillnets	Yes	Negative	Trachinotus paitensis	MI	S	S	MD	0.8			0.8	1.8	1.8	1.8	0.36
	EB187	Manabi	Puerto Cayo	53	40	Gillnets	Yes	Negative	Various	MI	S	S	MD	0.8			0.8	1.8	1.8	1.8	0.36
	EB187	Manabi	Puerto Cayo	53	40	Gillnets	Yes	Negative	Penaeus vannamei	MI	S	S	MD	0.8			0.8	1.8	1.8	1.8	0.36
	EB188	Manabi	Puerto Cayo	21	6	Gillnets	Yes	Negative	Lutjanus sp.				MD	0.6							0.692526
	EB188	Manabi	Puerto Cayo	21	6	Gillnets	Yes	Negative	Pristigenys serrula				MD	0.6							0.692526
	EB188	Manabi	Puerto Cayo	21	6	Gillnets	Yes	Negative	Trachinotus paitensis				MD	0.6							0.692526
	EB189	Manabi	Puerto Cayo	22	14	Gillnets	Yes	Negative	Lutjanus sp.			MI	MD	0.7			0.7			2.96931	0.890792
	EB189	Manabi	Puerto Cayo	22	14	Gillnets	Yes	Negative	Selene peruviana			MI	MD	0.7			0.7			2.96931	0.890792
	EB189	Manabi	Puerto Cayo	22	14	Gillnets	Yes	Negative	Trachinotus paitensis			MI	MD	0.7			0.7			2.96931	0.890792
	EB190	Manabi	Puerto Cayo	24	14	Gillnets	Yes	Negative	Penaeus vannamei			S	MD	0.8						1.74665	0.34933
	EB190	Manabi	Puerto Cayo	24	14	Gillnets	Yes	Negative	Trachinotus paitensis			S	MD	0.8						1.74665	0.34933
	EB190	Manabi	Puerto Cayo	24	14	Gillnets	Yes	Negative	Selene peruviana			S	MD	0.8						1.74665	0.34933
	EB191	Manabi	Puerto Cayo	36	15	Gillnets	Yes	Negative	Penaeus vannamei			S	MD	0.7						1.74665	0.523995
	EB191	Manabi	Puerto Cayo	36	15	Gillnets	Yes	Negative	Lutjanus sp.			S	MD	0.7						1.74665	0.523995
	EB191	Manabi	Puerto Cayo	36	15	Gillnets	Yes	Negative	Pristigenys serrula			S	MD	0.7						1.74665	0.523995
	OS001	Manabi	Cojimies	50	33	Gillnets	Yes	Negative	Penaeus spp.		S	S	S	0.8					1.45824	1.45824	1.45824
	OS001	Manabi	Cojimies	50	33	Gillnets	Yes	Negative	Cynoscion striatus		S	S	S	0.8					1.45824	1.45824	1.45824
	OS002	Manabi	Cojimies	22	7	Gillnets	Yes	Negative	Cynoscion striatus				D		0.4						1.03879
	OS002	Manabi	Cojimies	22	7	Gillnets	Yes	Negative	Centropomus spp.				D		0.4						1.03879
	OS002	Manabi	Cojimies	22	7	Gillnets	Yes	Negative	Lutjanus sp.				D		0.4						1.03879
	OS003	Manabi	Cojimies	34	20	Handlines	Yes	Negative	Centropomus spp.			MD	MD	0.7						0.523995	0.157199
	OS003	Manabi	Cojimies	34	20	Gillnets	Yes	Negative	Cynoscion striatus			MD	MD	0.7						0.523995	0.157199
	OS003	Manabi	Cojimies	34	20	Gillnets	Yes	Negative	Lutjanus sp.			MD	MD	0.7						0.523995	0.157199
	OS005	Manabi	Cojimies	50	40	Gillnets	Yes	Negative	Diplectrum pacificum	S	S	MD	MD	0.6				1	1	0.4	0.16
	OS005	Manabi	Cojimies	50	40	Gillnets	Yes	Negative	Hyporthodus acanthistius	S	S	MD	MD	0.6				1	1	0.4	0.16
	OS006	Manabi	Puerto Cabuyal	30	20	Gillnets	Yes	Negative	Penaeus vannamei			D	MD	0.75	0.4					1.04799	0.261998
	OS006	Manabi	Puerto Cabuyal	30	20	Gillnets	Yes	Negative	Trachinotus paitensis			S	D	0.75	0.4					1.74665	1.04799
	OS006	Manabi	Puerto Cabuyal	30	20	Gillnets	Yes	Negative	Centropomus spp.			MD	MD	0.75						0.436663	0.109166
	OS008	Manabi	Puerto Cabuyal	43	36	Gillnets	Yes	Negative	Trachinotus paitensis	S	S	D	MD	0.9	0.6	0.25		1	1	0.4	0.04
	OS009	Manabi	Puerto Cabuyal	40	20	Gillnets	Yes	Negative	Trachinotus paitensis			S	MD	0.7						1.74665	0.523995
	OS009	Manabi	Puerto Cabuyal	40	20	Gillnets	Yes	Negative	Penaeus vannamei			S	MD	0.7						1.74665	0.523995
	OS009	Manabi	Puerto Cabuyal	40	20	Gillnets	Yes	Negative	Various			S	MD							1.74665	1.74665
	OS010	Manabi	Puerto Cabuyal	40	5	Gillnets	Yes	Negative	Penaeus vannamei				MD	0.7							0.519395
	OS010	Manabi	Puerto Cabuyal	40	5	Gillnets	Yes	Negative	Various				MD	0.7							0.519395
	OS011	Manabi	Puerto Cabuyal	25	10	Gillnets	Yes	Negative	Penaeus vannamei				D		0.3						1.21192
	OS011	Manabi	Puerto Cabuyal	25	10	Gillnets	Yes	Negative	Trachinotus paitensis				D		0.3						1.21192
	OS011	Manabi	Puerto Cabuyal	25	10	Gillnets	Yes	Negative	Various				D		0.3						1.21192
	OS012	Manabi	Puerto Cabuyal	52	34	Gillnets	Yes	Negative	Penaeus vannamei	I	S	S	MD	0.9			1	1	1	1	0.1
	OS012	Manabi	Puerto Cabuyal	52	34	Gillnets	Yes	Negative	Lutjanus sp.	I	S	S	MD	0.9			1	1	1	1	0.1
	OS012	Manabi	Puerto Cabuyal	52	34	Gillnets	Yes	Negative	Cynoscion striatus	I	S	S	MD	0.9			1	1	1	1	0.1
	OS013	Manabi	Cojimies	54	27	Gillnets	Yes	Negative	Panulirus gracilis		S	S	D		0.5				1.45824	1.45824	0.729118
	OS013	Manabi	Cojimies	54	27	Gillnets	Yes	Negative	Penaeus vannamei		S	S	D		0.5				1.45824	1.45824	0.729118
	OS014	Manabi	Cojimies	68	53	Gillnets	Yes	Negative	Penaeus vannamei	S	S	D	D		0.2			1	1	0.8	0.64
	OS014	Manabi	Cojimies	68	53	Gillnets	Yes	Negative	Scomberomorus sierra	S	S	D	D		0.2			1	1	0.8	0.64
	OS014	Manabi	Cojimies	68	53	Gillnets	Yes	Negative	Caranx caballus	S	S	D	D		0.2			1	1	0.8	0.64
	OS015	Manabi	Cojimies	29	20	Gillnets	Yes	Negative	Haemulopsis leuciscus			S	D		0.5					1.74665	0.873326
	OS015	Manabi	Cojimies	29	20	Gillnets	Yes	Negative	Mugil cephalus			S	D		0.5					1.74665	0.873326
	OS015	Manabi	Cojimies	29	20	Gillnets	Yes	Negative	Notarius troschelii			S	D		0.5					1.74665	0.873326
	OS016	Manabi	Cojimies	54	44	Handlines	Yes	Negative	Centropomus spp.	S	S	D	MD	0.95	0.5			1	1	0.5	0.025
	OS016	Manabi	Cojimies	54	44	Handlines	Yes	Negative	Cynoscion albus	S	S	D	MD	0.95	0.5			1	1	0.5	0.025
	OS016	Manabi	Cojimies	54	44	Handlines	Yes	Negative	Lutjanus sp.	S	S	D	MD	0.95	0.5			1	1	0.5	0.025
	OS017	Manabi	Cojimies	40	30	Gillnets	Yes	Negative	Penaeus vannamei		MI	S	MD	0.6			0.5		2.18735	2.18735	0.874942
	OS017	Manabi	Cojimies	40	30	Gillnets	Yes	Negative	Various		MI	S	MD	0.6			0.5		2.18735	2.18735	0.874942
	OS019	Manabi	Cojimies	77	67	Gillnets	Yes	Negative	Pomadasys panamensis	S	S	D	MD	0.9	0.3			1	1	0.7	0.07
	OS019	Manabi	Cojimies	77	67	Gillnets	Yes	Negative	Bagre spp.	S	S	D	MD	0.9	0.3			1	1	0.7	0.07
	OS019	Manabi	Cojimies	77	67	Gillnets	Yes	Negative	Centropomus spp.	S	S	D	MD	0.9	0.3			1	1	0.7	0.07
	OS020	Manabi	Cojimies	64	54	Gillnets	Yes	Negative	Penaeus vannamei	S	S	S	MD	0.7				1	1	1	0.3
	OS020	Manabi	Cojimies	64	54	Gillnets	Yes	Negative	Haemulopsis leuciscus	S	S	S	MD	0.7				1	1	1	0.3
	OS020	Manabi	Cojimies	64	54	Gillnets	Yes	Negative	Various	S	S	S	MD	0.7				1	1	1	0.3
	OS021	Manabi	Cojimies	42	31	Gillnets	Yes	Negative	Penaeus vannamei		S	D	MD	0.97	0.5				1.45824	0.729118	0.0218735
	OS021	Manabi	Cojimies	42	31	Gillnets	Yes	Negative	Scomberomorus sierra		S	D	MD	0.97	0.5				1.45824	0.729118	0.0218735
	OS022	Manabi	Cojimies	57	45	Gillnets	Yes	Negative	Penaeus vannamei	I	S	S	S	0.65	0.33			1	1	1	1
	OS022	Manabi	Cojimies	57	45	Gillnets	Yes	Negative	Brotula clarkae			S	S	0.65	0.33					1.74665	1.74665
	OS023	Manabi	Cojimies	32	20	Hand recollection	Yes	Negative	Anadara spp.			D	S		0.5					0.873326	0.873326
	OS024	Manabi	Cojimies	40	28	Gillnets	Yes	Negative	Penaeus vannamei		S	S	MD	0.9					1.45824	1.45824	0.145824
	OS024	Manabi	Cojimies	40	28	Gillnets	Yes	Negative	Cynoscion striatus		S	S	MD	0.9					1.45824	1.45824	0.145824
	OS024	Manabi	Cojimies	40	28	Gillnets	Yes	Negative	Centropomus spp.		S	S	MD	0.9					1.45824	1.45824	0.145824
	OS025	Manabi	Cojimies	25	15	Gillnets	Yes	Negative	Penaeus vannamei			S	D	0.78	0.3					1.74665	1.22266
	OS025	Manabi	Cojimies	25	15	Gillnets	Yes	Negative	Scomberomorus sierra			S	MD	0.78	0.3					1.74665	0.384263
	OS026	Manabi	Cojimies	35	20	Gillnets	Yes	Negative	Penaeus vannamei			S	MD	0.5						1.74665	0.873326
	OS026	Manabi	Cojimies	35	20	Gillnets	Yes	Negative	Hippoglossina tetrophthalma			S	MD	0.5						1.74665	0.873326
	OS026	Manabi	Cojimies	35	20	Gillnets	Yes	Negative	Brotula clarkae			S	MD	0.5						1.74665	0.873326
	OS027	Manabi	Cojimies	46	15	Gillnets	Yes	Negative	Penaeus vannamei			S	MD	0.75						1.74665	0.436663
	OS027	Manabi	Cojimies	46	15	Gillnets	Yes	Negative	Ophistonema libertate			S	S							1.74665	1.74665
	OS028	Manabi	Cojimies	38	22	Gillnets	Yes	Negative	Scomberomorus sierra			S	MD	0.9						1.74665	0.174665
	OS028	Manabi	Cojimies	38	22	Gillnets	Yes	Negative	Cynoscion albus			S	MD	0.9						1.74665	0.174665
	OS028	Manabi	Cojimies	38	22	Gillnets	Yes	Negative	Lutjanus sp.			S	MD	0.9						1.74665	0.174665
	OS029	Manabi	Cojimies	71	50	Hand recollection	Yes	Negative	Anadara spp.	S	S	D	MD	0.7	0.4			1	1	0.6	0.18
	OS029	Manabi	Cojimies	71	50	Gillnets	Yes	Negative	Haemulopsis leuciscus	S	S	S	MD	0.7	0.4			1	1	1	0.3
	OS029	Manabi	Cojimies	71	50	Gillnets	Yes	Negative	Haemulopsis leuciscus	S	S	S	MD	0.7	0.4			1	1	1	0.3
	OS030	Manabi	Canoa	63	20	Gillnets	Yes	Negative	Penaeus vannamei			S	MD	0.83						1.74665	0.296931
	OS030	Manabi	Canoa	63	20	Gillnets	Yes	Negative	Trachinotus paitensis			S	MD	0.83						1.74665	0.296931
	OS031	Manabi	Canoa	40	5	Gillnets	Yes	Negative	Penaeus vannamei				MD	0.91							0.155818
	OS031	Manabi	Canoa	40	5	Gillnets	Yes	Negative	Trachinotus paitensis				MD	0.7							0.519395
	OS032	Manabi	Canoa	37	17	Gillnets	Yes	Negative	Penaeus vannamei			S	D		0.4					1.74665	1.04799
	OS032	Manabi	Canoa	37	17	Gillnets	Yes	Negative	Trachinotus paitensis			S	MD	0.83						1.74665	0.296931
	OS033	Manabi	Canoa	39	24	Gillnets	Yes	Negative	Penaeus vannamei			S	MD	0.89						1.74665	0.192132
	OS033	Manabi	Canoa	39	24	Gillnets	Yes	Negative	Trachinotus paitensis			S	MD	0.8						1.74665	0.34933
	OS034	Manabi	Canoa	43	14	Gillnets	Yes	Negative	Penaeus vannamei			S	D		0.3					1.74665	1.22266
	OS034	Manabi	Canoa	43	14	Gillnets	Yes	Negative	Trachinotus paitensis			S	MD	0.9						1.74665	0.174665
	OS035	Manabi	Canoa	33	17	Gillnets	Yes	Negative	Trachinotus paitensis			S	MD	0.82						1.74665	0.314397
	OS035	Manabi	Canoa	33	17	Gillnets	Yes	Negative	Cynoscion albus			S	MD	0.82						1.74665	0.314397
	OS035	Manabi	Canoa	33	17	Gillnets	Yes	Negative	Centropomus spp.			S	MD	0.82						1.74665	0.314397
	OS036	Manabi	Bahia	48	30	Gillnets	Yes	Negative	Cynoscion striatus		S	S	D		0.5				1.45824	1.45824	0.729118
	OS036	Manabi	Bahia	48	30	Gillnets	Yes	Negative	Centropomus spp.		S	S	D		0.5				1.45824	1.45824	0.729118
	OS037	Manabi	Bahia	40	28	Gillnets	Yes	Negative	Cynoscion striatus		S	S	MD	0.8					1.45824	1.45824	0.291647
	OS037	Manabi	Bahia	40	28	Gillnets	Yes	Negative	Scomberomorus sierra		S	S	MD	0.8					1.45824	1.45824	0.291647
	OS038	Manabi	Bahia	44	30	Gillnets	Yes	Negative	Scomberomorus sierra		S	D	D		0.5				1.45824	0.729118	0.364559
	OS038	Manabi	Bahia	44	30	Gillnets	Yes	Negative	Trachinotus paitensis		S	D	D		0.5				1.45824	0.729118	0.364559
	OS039	Manabi	Bahia	62	20	Gillnets	Yes	Negative	Scomberomorus sierra			S	MD	0.91						1.74665	0.157199
	OS040	Manabi	Bahia	31	21	Gillnets	Yes	Negative	Penaeus vannamei			S	D		0.5					1.74665	0.873326
	OS041	Manabi	Bahia	73	48	Gillnets	Yes	Negative	Penaeus vannamei	S	S	S	MD	0.8				1	1	1	0.2
	OS041	Manabi	Bahia	73	48	Gillnets	Yes	Negative	Cynoscion striatus	S	S	S	MD	0.8				1	1	1	0.2
	OS041	Manabi	Bahia	73	48	Gillnets	Yes	Negative	Centropomus spp.	S	S	S	MD	0.8				1	1	1	0.2
	OS042	Manabi	Bahia	55	48	Gillnets	Yes	Negative	Scomberomorus sierra	S	S	S	D		0.4			1	1	1	0.6
	OS042	Manabi	Bahia	55	48	Gillnets	Yes	Negative	Istiophorus platypterus	S	S	S	D		0.4			1	1	1	0.6
	OS043	Manabi	Bahia	62	46	Gillnets	Yes	Negative	Scomberomorus sierra	S	S	S	D	0.95				1	1	1	1
	OS043	Manabi	Bahia	62	46	Gillnets	Yes	Negative	Trachinotus paitensis	S	S	S	D	0.95				1	1	1	1
	OS045	Manabi	Bahia	26	10	Gillnets	Yes	Negative	Scomberomorus sierra				MD	0.9							0.173132
	OS045	Manabi	Bahia	26	10	Gillnets	Yes	Negative	Trachinotus paitensis				MD	0.9							0.173132
	OS046	Manabi	Bahia	27	7	Gillnets	Yes	Negative	Cynoscion albus				D		0.5						0.865658
	OS046	Manabi	Bahia	27	7	Gillnets	Yes	Negative	Centropomus spp.				D		0.5						0.865658
	OS047	Manabi	Bahia	28	16	Gillnets	Yes	Negative	Penaeus vannamei			S	MD	0.75						1.74665	0.436663
	OS047	Manabi	Bahia	28	16	Gillnets	Yes	Negative	Cynoscion albus			S	MD	0.75						1.74665	0.436663
	OS047	Manabi	Bahia	28	16	Gillnets	Yes	Negative	Centropomus spp.			S	MD	0.75						1.74665	0.436663
	OS048	Manabi	Bahia	51	40	Gillnets	Yes	Negative	Penaeus vannamei	S	S	S	D	0.6				1	1	1	1
	OS048	Manabi	Bahia	51	40	Gillnets	Yes	Negative	Cynoscion striatus	S	S	S	D	0.6				1	1	1	1
	OS049	Manabi	Bahia	44	30	Gillnets	Yes	Negative	Penaeus vannamei		S	S	MD	0.6					1.45824	1.45824	0.583294
	OS049	Manabi	Bahia	44	30	Gillnets	Yes	Negative	Cynoscion striatus		S	S	MD	0.6					1.45824	1.45824	0.583294
	OS049	Manabi	Bahia	44	30	Gillnets	Yes	Negative	Centropomus spp.		S	S	MD	0.6					1.45824	1.45824	0.583294
	OS050	Manabi	Bahia	40	20	Gillnets	Yes	Negative	Penaeus vannamei			S	MD	0.78						1.74665	0.384263
	OS051	Manabi	Bahia	77	70	Gillnets	Yes	Negative	Penaeus vannamei	S	S	S	MD	0.6				1	1	1	0.4
	OS051	Manabi	Bahia	77	70	Hand recollection	Yes	Negative	Crassostrea sp.	S	S	S	MD	0.6				1	1	1	0.4
	OS052	Manabi	Bahia	50	40	Gillnets	Yes	Negative	Penaeus vannamei	S	S	D	MD	0.75	0.4			1	1	0.6	0.15
	OS052	Manabi	Bahia	50	40	Gillnets	Yes	Negative	Cynoscion striatus	S	S	D	MD	0.75	0.4			1	1	0.6	0.15
	OS052	Manabi	Bahia	50	40	Gillnets	Yes	Negative	Centropomus spp.	S	S	D	MD	0.75	0.4			1	1	0.6	0.15
	OS053	Manabi	Bahia	57	42	Gillnets	Yes	Negative	Penaeus vannamei	S	S	S	MD	0.75				1	1	1	0.25
	OS055	Manabi	Canoa	28	5	Spearfishing	No	NaN	Lutjanus sp.				S								1.73132
	OS055	Manabi	Canoa	28	5	Spearfishing	No	NaN	Cynoscion striatus				S								1.73132
	OS055	Manabi	Canoa	28	5	Gillnets	No	NaN	Penaeus vannamei				S								1.73132
	OS056	Manabi	Canoa	38	26	Spearfishing	Yes	Negative	Lutjanus sp.		S	I	MD	0.9		0.1			1.45824	1.60406	0.160406
	OS056	Manabi	Canoa	38	26	Gillnets	Yes	Negative	Penaeus vannamei		S	I	MD	0.9		0.1			1.45824	1.60406	0.160406
	OS056	Manabi	Canoa	38	26	Gillnets	Yes	Negative	Panulirus gracilis		S	I	MD	0.9		0.1			1.45824	1.60406	0.160406
	OS057	Manabi	Canoa	20	8	Gillnets	No	NaN	Penaeus vannamei				S								1.73132
	OS057	Manabi	Canoa	20	8	Gillnets	No	NaN	Trachinotus paitensis				S								1.73132
	OS058	Manabi	Canoa	23	10	Gillnets	No	NaN	Penaeus vannamei				S								1.73132
	OS058	Manabi	Canoa	23	10	Gillnets	No	NaN	Trachinotus paitensis				S								1.73132
	OS059	Manabi	Canoa	18	6	Gillnets	No	NaN	Penaeus vannamei				S								1.73132
	OS059	Manabi	Canoa	18	6	Gillnets	No	NaN	Panulirus gracilis				S								1.73132
	OS061	Manabi	Crucita	45	34	Gillnets	Yes	Negative	Ophistonema libertate		S	S	MD	0.8					1.45824	1.45824	0.291647
	OS061	Manabi	Crucita	45	34	Gillnets	Yes	Negative	Trachinotus paitensis		S	S	MD	0.8					1.45824	1.45824	0.291647
	OS062	Manabi	Crucita	50	35	Gillnets	Yes	Negative	Ophistonema libertate		S	S	D		0.5				1.45824	1.45824	0.729118
	OS063	Manabi	Crucita	64	40	Gillnets	Yes	Negative	Penaeus vannamei	S	S	S	MD	0.8				1	1	1	0.2
	OS064	Manabi	Crucita	25	10	Gillnets	Yes	Negative	Trachinotus paitensis				MD	0.8							0.346263
	OS065	Manabi	Crucita	67	7	Gillnets	Yes	Negative	Selene peruviana				D		0.3						1.21192
	OS065	Manabi	Crucita	67	7	Gillnets	Yes	Negative	Caulolatilus affinis				D		0.3						1.21192
	OS065	Manabi	Crucita	67	7	Gillnets	Yes	Negative	Centropomus spp.				D		0.3						1.21192
	OS066	Manabi	Crucita	63	51	Gillnets	Yes	Negative	Trachinotus paitensis	S	S	D	MD	0.9	0.4			1	1	0.6	0.06
	OS067	Manabi	Crucita	40	20	Gillnets	Yes	Negative	Trachinotus paitensis			S	MD	0.7						1.74665	0.523995
	OS068	Manabi	Crucita	38	26	Gillnets	Yes	Negative	Trachinotus paitensis			S	MD	0.7						1.74665	0.523995
	OS068	Manabi	Crucita	38	26	Gillnets	Yes	Negative	Caulolatilus affinis			S	MD	0.7						1.74665	0.523995
	OS069	Manabi	Crucita	55	30	Gillnets	Yes	Negative	Scomberomorus sierra		S	S	MD	0.69					1.45824	1.45824	0.452053
	OS069	Manabi	Crucita	55	30	Gillnets	Yes	Negative	Trachinotus paitensis		S	S	MD	0.69					1.45824	1.45824	0.452053
	OS070	Manabi	Crucita	36	20	Gillnets	Yes	Negative	Hippoglossina tetrophthalma			S	MD	0.7						1.74665	0.523995
	OS070	Manabi	Crucita	36	20	Gillnets	Yes	Negative	Penaeus vannamei			S	MD	0.7						1.74665	0.523995
	OS071	Manabi	Crucita	43	30	Gillnets	Yes	Negative	Ophistonema libertate		S	S	D		0.5				1.45824	1.45824	0.729118
	OS071	Manabi	Crucita	43	30	Gillnets	Yes	Negative	Ophistonema libertate		S	S	D		0.5				1.45824	1.45824	0.729118
	OS072	Manabi	Canoa	25	10	Gillnets	Yes	Negative	Penaeus spp.				D		0.3						1.21192
	OS072	Manabi	Canoa	25	10	Gillnets	Yes	Negative	Centropomus spp.				D		0.3						1.21192
	OS072	Manabi	Canoa	25	10	Gillnets	Yes	Negative	Cynoscion phoxocephalus				D		0.3						1.21192
	OS073	Manabi	Bahia	39	22	Gillnets	Yes	Negative	Scomberomorus sierra			S	MD	0.7						1.74665	0.523995
	OS073	Manabi	Bahia	39	22	Gillnets	Yes	Negative	Penaeus vannamei			S	MD	0.7						1.74665	0.523995
	OS073	Manabi	Bahia	39	22	Gillnets	Yes	Negative	Hoplopagrus guentherii			S	MD	0.7						1.74665	0.523995
	OS074	Manabi	Bahia	63	53	Gillnets	Yes	Negative	Penaeus vannamei	MI	S	D	MD	0.8	0.5		0.8	1.8	1.8	0.9	0.18
	OS074	Manabi	Bahia	63	53	Gillnets	Yes	Negative	Cynoscion phoxocephalus	MI	S	D	MD	0.8	0.5		0.8	1.8	1.8	0.9	0.18
	OS074	Manabi	Bahia	63	53	Gillnets	Yes	Negative	Centropomus spp.	MI	S	D	MD	0.8	0.5		0.8	1.8	1.8	0.9	0.18
	OS075	Manabi	Canoa	29	13	Gillnets	Yes	Negative	Penaeus vannamei				I			0.3					2.25071
	OS075	Manabi	Canoa	29	13	Gillnets	Yes	Negative	Panulirus gracilis				D		0.2						1.38505
	OS076	Manabi	Canoa	58	37	Gillnets	Yes	Negative	Trachinotus paitensis	S	S	S	MD	0.6				1	1	1	0.4
	OS076	Manabi	Canoa	58	37	Gillnets	Yes	Negative	Penaeus vannamei	S	S	S	MD	0.6				1	1	1	0.4
	OS077	Manabi	Canoa	63	48	Gillnets	Yes	Negative	Panulirus gracilis	S	S	S	MD	1				1	1	1	0
	OS077	Manabi	Canoa	63	48	Gillnets	Yes	Negative	Penaeus vannamei	S	S	S	MD	1				1	1	1	0
	OS077	Manabi	Canoa	63	48	Gillnets	Yes	Negative	Trachinotus paitensis	S	S	S	MD	1				1	1	1	0
	OS078	Manabi	Canoa	47	37	Gillnets	Yes	Negative	Penaeus vannamei	S	I	S	MD	0.8		0.2		1	1.2	1.2	0.24
	OS078	Manabi	Canoa	47	37	Gillnets	Yes	Negative	Trachinotus paitensis	S	I	S	MD	0.8		0.2		1	1.2	1.2	0.24
	OS079	Manabi	Canoa	46	36	Gillnets	Yes	Negative	Penaeus vannamei		S	S	MD	0.7					1.45824	1.45824	0.437471
	OS079	Manabi	Canoa	46	36	Gillnets	Yes	Negative	Cynoscion albus		S	S	MD	0.7					1.45824	1.45824	0.437471
	OS080	Manabi	Canoa	35	25	Gillnets	Yes	Negative	Penaeus vannamei			S	S							1.74665	1.74665
	OS080	Manabi	Canoa	35	25	Gillnets	Yes	Negative	Trachinotus paitensis			S	S							1.74665	1.74665
	OS080	Manabi	Canoa	35	25	Gillnets	Yes	Negative	Cynoscion albus			S	S							1.74665	1.74665
	OS081	Manabi	Crucita	32	20	Gillnets	Yes	Negative	Ophistonema libertate			S	MD	0.7						1.74665	0.523995
	OS081	Manabi	Crucita	32	20	Gillnets	Yes	Negative	Auxis thazard			S	MD	0.7						1.74665	0.523995
	OS082	Manabi	Crucita	20	13	Gillnets	Yes	Negative	Scomberomorus sierra				MD	0.7							0.519395
	OS082	Manabi	Crucita	20	13	Gillnets	Yes	Negative	Centropomus spp.				MD	0.7							0.519395
	OS083	Manabi	Crucita	40	20	Gillnets	Yes	Negative	Ophistonema libertate			S	MD	0.6						1.74665	0.698661
	OS083	Manabi	Crucita	40	20	Gillnets	Yes	Negative	Trachinotus paitensis			S	MD	0.6						1.74665	0.698661
	OS084	Manabi	Crucita	23	5	Gillnets	Yes	Positive	Ophistonema libertate				S								1.73132
	OS085	Manabi	Puerto Cayo	40	30	Gillnets	Yes	Negative	Trachinotus paitensis		S	S	MD	0.8					1.45824	1.45824	0.291647
	OS085	Manabi	Puerto Cayo	40	30	Gillnets	Yes	Negative	Panulirus gracilis		S	S	MD	0.8					1.45824	1.45824	0.291647
	OS085	Manabi	Puerto Cayo	40	30	Gillnets	Yes	Negative	Penaeus vannamei		S	S	MD	0.8					1.45824	1.45824	0.291647
	OS086	Manabi	Puerto Cayo	23	10	Gillnets	Yes	Negative	Lutjanus sp.				MD	0.6							0.692526
	OS086	Manabi	Puerto Cayo	23	10	Gillnets	Yes	Negative	Centropomus spp.				MD	0.6							0.692526
	OS086	Manabi	Puerto Cayo	23	10	Gillnets	Yes	Negative	Pristigenys serrula				MD	0.6							0.692526
	PJ001	Manabi	Cojimies	38	20	Gillnets	Yes	Negative	Penaeus vannamei		S	S	D	0.5	0.3		0.5		1.45824	1.45824	1.02077
	PJ001	Manabi	Cojimies	38	20	Gillnets	Yes	Negative	Lutjanus sp.		MI	MD	MD	0.5	0.3		0.5		2.18735	1.09368	0.546839
	PJ002	Manabi	Cojimies	18	7	Handlines	Yes	Negative	Cynoscion albus				MD	0.9							0.173132
	PJ002	Manabi	Cojimies	18	7	Handlines	Yes	Negative	Centropomus spp.				MD	0.9							0.173132
	PJ002	Manabi	Cojimies	18	7	Handlines	Yes	Negative	Lutjanus sp.				MD	0.9							0.173132
	PJ003	Manabi	Cojimies	43	30	Gillnets	Yes	Negative	Penaeus vannamei	MI	S	D	MD	0.4	0.15		0.4	1.4	1.4	1.19	0.714
	PJ003	Manabi	Cojimies	43	30	Gillnets	Yes	Negative	Panulirus gracilis	MI	S	MD	MD	0.4	0.15		0.4	1.4	1.4	0.84	0.504
	PJ003	Manabi	Cojimies	43	30	Gillnets	Yes	Negative	Peprilus medius	MI	S	S	MD	0.4	0.15		0.4	1.4	1.4	1.4	0.84
	PJ004	Manabi	Cojimies	55	30	Handlines	Yes	Negative	Cynoscion albus		MI	D	MD	0.8	0.2		0.8		2.62483	2.09986	0.419972
	PJ004	Manabi	Cojimies	55	30	Handlines	Yes	Negative	Centropomus spp.		MI	D	MD	0.8	0.2		0.8		2.62483	2.09986	0.419972
	PJ004	Manabi	Cojimies	55	30	Handlines	Yes	Negative	Lutjanus sp.		MI	D	MD	0.8	0.2		0.8		2.62483	2.09986	0.419972
	PJ005	Manabi	Cojimies	48	40	Gillnets	Yes	Negative	Dasyatis longa	MI	S	S	MD	0.9	0.5	0.7	0.9	1.9	1.9	1.9	0.19
	PJ005	Manabi	Cojimies	48	40	Gillnets	Yes	Negative	Ophistonema libertate	MI	S	D	MD	0.9	0.5	0.7	0.9	1.9	1.9	0.95	0.095
	PJ005	Manabi	Cojimies	48	40	Gillnets	Yes	Negative	Lutjanus sp.	MI	I	MD	MD	0.9	0.5	0.7	0.9	1.9	3.23	0.323	0.0323
	PJ006	Manabi	Cojimies	35	15	Gillnets	Yes	Negative	Penaeus spp.		MI	MD	MD	0.7			0.7		2.479	0.7437	0.22311
	PJ006	Manabi	Cojimies	35	15	Gillnets	Yes	Negative	Mugil cephalus		MI	MD	MD	0.7			0.7		2.479	0.7437	0.22311
	PJ007	Manabi	Puerto Cabuyal	55	45	Gillnets	Yes	Negative	Penaeus vannamei		MI	S	D	0.5	0.3		0.5		2.18735	2.18735	1.53115
	PJ007	Manabi	Puerto Cabuyal	55	45	Gillnets	Yes	Negative	Panulirus gracilis		MI	MI	MD	0.5	0.3		0.5		2.18735	3.28103	1.64052
	PJ008	Manabi	Puerto Cabuyal	42	7	Gillnets	Yes	Negative	Trachinotus paitensis				MI		0.3						1.73132
	PJ009	Manabi	Puerto Cabuyal	35	20	Gillnets	Yes	Negative	Penaeus vannamei			MI	MD	0.75			0.75			3.05664	0.76416
	PJ009	Manabi	Puerto Cabuyal	35	20	Gillnets	Yes	Negative	Trachinotus paitensis			MI	MD	0.75			0.75			3.05664	0.76416
	PJ009	Manabi	Puerto Cabuyal	35	20	Gillnets	Yes	Negative	Cynoscion striatus			MI	MD	0.75			0.75			3.05664	0.76416
	PJ010	Manabi	Puerto Cabuyal	28	14	Gillnets	Yes	Negative	Penaeus vannamei				MD	0.5							0.865658
	PJ010	Manabi	Puerto Cabuyal	28	14	Gillnets	Yes	Negative	Trachinotus paitensis				MD	0.5							0.865658
	PJ010	Manabi	Puerto Cabuyal	28	14	Gillnets	Yes	Negative	Caulolatilus affinis				S								1.73132
	PJ011	Manabi	Puerto Cabuyal	18	6	Gillnets	Yes	Negative	Penaeus vannamei				MD	0.8							0.346263
	PJ011	Manabi	Puerto Cabuyal	18	6	Gillnets	Yes	Negative	Trachinotus paitensis				D	0.8							1.73132
	PJ012	Manabi	Puerto Cabuyal	54	41	Gillnets	Yes	Negative	Cynoscion albus	MI	I	S	MD					1	1	1	1
	PJ012	Manabi	Puerto Cabuyal	54	41	Gillnets	Yes	Negative	Centropomus spp.	MI	I	S	MD					1	1	1	1
	PJ012	Manabi	Puerto Cabuyal	54	41	Gillnets	Yes	Negative	Bagre spp.	MI	I	S	MD					1	1	1	1
	PJ013	Manabi	Puerto Cabuyal	31	5	Gillnets	Yes	Negative	Diapterus peruvianus				MD	0.5							0.865658
	PJ013	Manabi	Puerto Cabuyal	31	5	Gillnets	Yes	Negative	Centropomus spp.				MD	0.5							0.865658
	PJ013	Manabi	Puerto Cabuyal	31	5	Gillnets	Yes	Negative	Trachinotus paitensis				MD	0.5							0.865658
	PJ014	Manabi	Puerto Cabuyal	64	30	Gillnets	Yes	Negative	Panulirus gracilis	MI	S	S	MD	0.8				1	1	1	0.2
	PJ016	Manabi	Puerto Cabuyal	70	59	Gillnets	Yes	Negative	Cynoscion striatus	MI			MD			0.8		1			1.73132
	PJ016	Manabi	Puerto Cabuyal	70	59	Gillnets	Yes	Negative	Nematistius pectoralis	MI			MD			0.8		1			1.73132
	PJ016	Manabi	Puerto Cabuyal	70	59	Gillnets	Yes	Negative	Centropomus spp.	MI			I			0.8		1			3.11637
	PJ017	Manabi	Cojimies	65	45	Gillnets	Yes	Negative	Scomberomorus sierra	MI	S	D	D	0.9			0.9	1.9	1.9	1.9	1.9
	PJ017	Manabi	Cojimies	65	45	Gillnets	Yes	Negative	Lutjanus sp.	MI	S	D	D	0.9			0.9	1.9	1.9	1.9	1.9
	PJ017	Manabi	Cojimies	65	45	Gillnets	Yes	Negative	Penaeus vannamei	MI	S	D	D	0.9			0.9	1.9	1.9	1.9	1.9
	PJ018	Manabi	Cojimies	65	53	Gillnets	Yes	Negative	Cynoscion striatus	MI	S	MD	MD	0.97			0.97	1.97	1.97	0.0591	0.001773
	PJ018	Manabi	Cojimies	65	53	Gillnets	Yes	Negative	Scomberomorus sierra	MI	S	MD	MD	0.97			0.97	1.97	1.97	0.0591	0.001773
	PJ018	Manabi	Cojimies	65	53	Gillnets	Yes	Negative	Penaeus vannamei	MI	S	MD	MD	0.97			0.97	1.97	1.97	0.0591	0.001773
	PJ020	Manabi	Cojimies	48	38	Gillnets	Yes	Negative	Penaeus vannamei		MI	S	MD	0.84			0.84		2.68315	2.68315	0.429305
	PJ020	Manabi	Cojimies	48	38	Gillnets	Yes	Negative	Penaeus spp.		MI	S	MD	0.84			0.84		2.68315	2.68315	0.429305
	PJ021	Manabi	Cojimies	53	36	Gillnets	Yes	Negative	Mugil cephalus		MI	D	MD	0.9	0.6		0.9		2.77065	1.10826	0.110826
	PJ021	Manabi	Cojimies	53	36	Gillnets	Yes	Negative	Centropomus sp.		MI	D	MD	0.9	0.6		0.9		2.77065	1.10826	0.110826
	PJ021	Manabi	Cojimies	53	36	Gillnets	Yes	Negative	Penaeus vannamei		MI	D	MD	0.9	0.6		0.9		2.77065	1.10826	0.110826
	PJ023	Manabi	Cojimies	47	35	Gillnets	Yes	Negative	Haemulopsis leuciscus	MI	MI	S	MD	0.8			0.8	1.8	3.24	3.24	0.648
	PJ023	Manabi	Cojimies	47	35	Gillnets	Yes	Negative	Cynoscion analis	MI	MI	S	MD	0.8			0.8	1.8	3.24	3.24	0.648
	PJ023	Manabi	Cojimies	47	35	Gillnets	Yes	Negative	Diapterus peruvianus	MI	MI	S	MD	0.8			0.8	1.8	3.24	3.24	0.648
	PJ024	Manabi	Cojimies	30	20	Gillnets	Yes	Negative	Haemulopsis leuciscus			MI	MD	0.4			0.4			2.44531	1.46719
	PJ024	Manabi	Cojimies	30	20	Gillnets	Yes	Negative	Bagre spp.			MI	MD	0.4			0.4			2.44531	1.46719
	PJ024	Manabi	Cojimies	30	20	Gillnets	Yes	Negative	Peprilus snyderi			MI	MD	0.4			0.4			2.44531	1.46719
	PJ025	Manabi	Cojimies	25	17	Gillnets	Yes	Negative	Haemulopsis leuciscus				MD	0.6							0.692526
	PJ026	Manabi	Cojimies	42	23	Gillnets	Yes	Negative	Paralonchurus dumerilii			MI	MD	0.8			0.8			3.14397	0.628794
	PJ026	Manabi	Cojimies	42	23	Gillnets	Yes	Negative	Haemulopsis leuciscus			MI	MD	0.8			0.8			3.14397	0.628794
	PJ026	Manabi	Cojimies	42	23	Gillnets	Yes	Negative	Cynoscion analis			MI	MD	0.8			0.8			3.14397	0.628794
	PJ028	Manabi	Cojimies	56	44	Gillnets	Yes	Negative	Lutjanus sp.	MI	S	D	MD	0.9	0.6		0.9	1.9	1.9	0.76	0.076
	PJ028	Manabi	Cojimies	56	44	Gillnets	Yes	Negative	Cynoscion striatus	MI	S	D	MD	0.9	0.6		0.9	1.9	1.9	0.76	0.076
	PJ028	Manabi	Cojimies	56	44	Gillnets	Yes	Negative	Penaeus vannamei	MI	S	D	MD	0.9	0.6		0.9	1.9	1.9	0.76	0.076
	PJ029	Manabi	Cojimies	63	43	Gillnets	Yes	Negative	Ophistonema libertate	MI	D	D	MD	0.9			0.9	1.9	1.9	1.9	0.19
	PJ029	Manabi	Cojimies	63	43	Gillnets	Yes	Negative	Haemulopsis leuciscus	MI	D	D	MD	0.9			0.9	1.9	1.9	1.9	0.19
	PJ029	Manabi	Cojimies	63	43	Gillnets	Yes	Negative	Penaeus vannamei	MI	D	D	MD	0.9			0.9	1.9	1.9	1.9	0.19
	PJ030	Manabi	Canoa	50	42	Gillnets	Yes	Negative	Cynoscion striatus	MI	D	MD	MD	0.75	0.3		0.75	1.75	1.225	0.30625	0.0765625
	PJ030	Manabi	Canoa	50	42	Gillnets	Yes	Negative	Centropomus spp.	MI	D	MD	MD	0.75	0.3		0.75	1.75	1.225	0.30625	0.0765625
	PJ030	Manabi	Canoa	50	42	Gillnets	Yes	Negative	Penaeus spp.	MI	S	D	MD	0.75	0.3		0.75	1.75	1.75	1.225	0.30625
	PJ031	Manabi	Canoa	61	30	Gillnets	Yes	Negative	Penaeus spp.		MI	MD	MD	0.7			0.7		2.479	0.7437	0.22311
	PJ031	Manabi	Canoa	61	30	Gillnets	Yes	Negative	Trachinotus paitensis		MI	MD	MD	0.7			0.7		2.479	0.7437	0.22311
	PJ031	Manabi	Canoa	61	30	Gillnets	Yes	Negative	Panulirus gracilis		MI	MD	MD	0.7			0.7		2.479	0.7437	0.22311
	PJ032	Manabi	Canoa	46	20	Gillnets	Yes	Negative	Penaeus vannamei			MI	MD	0.5			0.5			2.61998	1.30999
	PJ032	Manabi	Canoa	46	20	Gillnets	Yes	Negative	Trachinotus paitensis			MI	MD	0.5			0.5			2.61998	1.30999
	PJ032	Manabi	Canoa	46	20	Gillnets	Yes	Negative	Cynoscion striatus			MI	MD	0.5			0.5			2.61998	1.30999
	PJ033	Manabi	Canoa	40	25	Gillnets	Yes	Negative	Penaeus vannamei			S	D		0.2					1.74665	1.39732
	PJ033	Manabi	Canoa	40	25	Gillnets	Yes	Negative	Panulirus gracilis			S	D		0.2					1.74665	1.39732
	PJ033	Manabi	Canoa	40	25	Gillnets	Yes	Negative	Trachinotus paitensis			S	D		0.2					1.74665	1.39732
	PJ034	Manabi	Bahia	47	39	Gillnets	Yes	Negative	Cynoscion striatus	MI	MI	S	MD	0.3			0.3	1.3	1.69	1.69	1.183
	PJ034	Manabi	Bahia	47	39	Gillnets	Yes	Negative	Dasyatis longa	MI	MI	D	MD	0.3			0.3	1.3	1.69	1.69	1.183
	PJ035	Manabi	Bahia	48	13	Gillnets	Yes	Negative	Scomberomorus sierra				MD	0.5							0.865658
	PJ036	Manabi	Bahia	72	40	Gillnets	Yes	Negative	Cynoscion striatus	MI	S	MD	MD	0.8			0.8	1.8	1.8	0.36	0.072
	PJ036	Manabi	Bahia	72	40	Gillnets	Yes	Negative	Centropomus spp.	MI	S	MD	MD	0.8			0.8	1.8	1.8	0.36	0.072
	PJ036	Manabi	Bahia	72	40	Gillnets	Yes	Negative	Lutjanus sp.	MI	S	MD	MD	0.8			0.8	1.8	1.8	0.36	0.072
	PJ037	Manabi	Bahia	33	13	Gillnets	Yes	Negative	Penaeus vannamei				D	0.5							1.73132
	PJ037	Manabi	Bahia	33	13	Gillnets	Yes	Negative	Cynoscion striatus				D	0.5							1.73132
	PJ037	Manabi	Bahia	33	13	Gillnets	Yes	Negative	Centropomus spp.				D	0.5							1.73132
	PJ038	Manabi	Bahia	30	5	Gillnets	Yes	Negative	Scomberomorus sierra				MD	0.6							0.692526
	PJ038	Manabi	Bahia	30	5	Gillnets	Yes	Negative	Sarda chiliensis				MD	0.6							0.692526
	PJ038	Manabi	Bahia	30	5	Gillnets	Yes	Negative	Trachinotus paitensis				MD	0.6							0.692526
	PJ039	Manabi	Bahia	42	18	Gillnets	Yes	Negative	Scomberomorus sierra			MI	MD	0.5			0.5			2.61998	1.30999
	PJ039	Manabi	Bahia	42	18	Gillnets	Yes	Negative	Cynoscion striatus			MI	MD	0.5			0.5			2.61998	1.30999
	PJ040	Manabi	Bahia	50	5	Gillnets	Yes	Negative	Centropomus spp.				S								1.73132
	PJ040	Manabi	Bahia	50	5	Gillnets	Yes	Negative	Cynoscion striatus				S								1.73132
	PJ040	Manabi	Bahia	50	5	Gillnets	Yes	Negative	Cynoscion squamipinnis				S								1.73132
	PJ041	Manabi	Bahia	50	30	Gillnets	Yes	Negative	Penaeus vannamei		MI	S	MD	0.95			0.95		2.84356	2.84356	0.142178
	PJ041	Manabi	Bahia	50	30	Gillnets	Yes	Negative	Trachinotus paitensis		MI	S	MD	0.95			0.95		2.84356	2.84356	0.142178
	PJ041	Manabi	Bahia	50	30	Gillnets	Yes	Negative	Scomberomorus sierra		MI	S	MD	0.95			0.95		2.84356	2.84356	0.142178
	PJ042	Manabi	Bahia	54	35	Gillnets	Yes	Negative	Ophistonema libertate	MI	S	D	MD	0.6			0.6	1.6	1.6	1.6	0.64
	PJ042	Manabi	Bahia	54	35	Gillnets	Yes	Negative	Scomberomorus sierra	MI	S	D	MD	0.6			0.6	1.6	1.6	1.6	0.64
	PJ042	Manabi	Bahia	54	35	Gillnets	Yes	Negative	Penaeus vannamei	MI	S	D	MD	0.6			0.6	1.6	1.6	1.6	0.64
	PJ043	Manabi	Bahia	29	18	Gillnets	Yes	Negative	Cynoscion striatus			MI	MD	0.9			0.9			3.31864	0.331864
	PJ043	Manabi	Bahia	29	18	Gillnets	Yes	Negative	Centropomus spp.			MI	MD	0.9			0.9			3.31864	0.331864
	PJ044	Manabi	Bahia	31	11	Gillnets	Yes	Negative	Penaeus vannamei				MD	0.5							0.865658
	PJ044	Manabi	Bahia	31	11	Gillnets	Yes	Negative	Cynoscion striatus				MD	0.5							0.865658
	PJ044	Manabi	Bahia	31	11	Gillnets	Yes	Negative	Centropomus spp.				MD	0.5							0.865658
	PJ045	Manabi	Bahia	50	41	Gillnets	Yes	Negative	Penaeus vannamei	MI	MI	S	MD	0.8			0.8	1.8	3.24	3.24	0.648
	PJ045	Manabi	Bahia	50	41	Gillnets	Yes	Negative	Cynoscion striatus	MI	MI	S	MD	0.8			0.8	1.8	3.24	3.24	0.648
	PJ047	Manabi	Bahia	52	30	Gillnets	Yes	Negative	Penaeus vannamei		MI	S	S	0.7	0.6		0.7		2.479	2.479	2.479
	PJ048	Manabi	Bahia	55	40	Gillnets	Yes	Negative	Cynoscion striatus	MI	S	MI	MD	0.7		0.5	0.7	1.7	1.7	2.89	0.867
	PJ048	Manabi	Bahia	55	40	Gillnets	Yes	Negative	Halichoeres notospilus	MI	S	MI	MD	0.7		0.5	0.7	1.7	1.7	2.89	0.867
	PJ048	Manabi	Bahia	55	40	Gillnets	Yes	Negative	Notarius troschelii	MI	S	MI	MD	0.7		0.5	0.7	1.7	1.7	2.89	0.867
	PJ049	Manabi	Bahia	22	12	Gillnets	Yes	Negative	Penaeus vannamei				D		0.5						0.865658
	PJ049	Manabi	Bahia	22	12	Gillnets	Yes	Negative	Cynoscion striatus				D		0.5						0.865658
	PJ049	Manabi	Bahia	22	12	Gillnets	Yes	Negative	Centropomus spp.				D		0.5						0.865658
	PJ050	Manabi	Bahia	55	20	Gillnets	Yes	Negative	Pseudobalistes naufragium			MI	MD	0.7			0.7			2.96931	0.890792
	PJ050	Manabi	Bahia	55	20	Gillnets	Yes	Negative	Cynoscion albus			MI	MD	0.7			0.7			2.96931	0.890792
	PJ050	Manabi	Bahia	55	20	Gillnets	Yes	Negative	Penaeus vannamei			MI	MD	0.7			0.7			2.96931	0.890792
	PJ051	Manabi	Bahia	61	49	Gillnets	Yes	Negative	Penaeus vannamei	MI	MI	S	MD	0.7			0.7	1.7	2.89	2.89	0.867
	PJ052	Manabi	Canoa	42	30	Gillnets	Yes	Negative	Trachinotus paitensis		D	D	D	0.7			0.7		1.45824	1.45824	1.45824
	PJ052	Manabi	Canoa	42	30	Gillnets	Yes	Negative	Penaeus vannamei		MD	MI	MD	0.7			0.7		0.437471	0.7437	0.22311
	PJ053	Manabi	Canoa	43	28	Gillnets	Yes	Negative	Trachinotus paitensis		MI	S	MD	0.8			0.8		2.62483	2.62483	0.524965
	PJ053	Manabi	Canoa	43	28	Gillnets	Yes	Negative	Penaeus vannamei		MI	S	S	0.8			0.8		2.62483	2.62483	2.62483
	PJ054	Manabi	Canoa	30	14	Gillnets	Yes	Negative	Penaeus vannamei				I	0.6							1.73132
	PJ054	Manabi	Canoa	30	14	Gillnets	Yes	Negative	Trachinotus paitensis				MD	0.6							0.692526
	PJ055	Manabi	Canoa	73	61	Gillnets	Yes	Negative	Penaeus vannamei	MI	MI	D	MD	0.6			0.6	1.6	2.56	2.56	1.024
	PJ055	Manabi	Canoa	73	61	Gillnets	Yes	Negative	Scomberomorus sierra	MI	MI	MD	MD	0.6			0.6	1.6	2.56	1.024	0.4096
	PJ055	Manabi	Canoa	73	61	Gillnets	Yes	Negative	Centropomus spp.	MI	MI	S	S	0.6			0.6	1.6	2.56	2.56	2.56
	PJ057	Manabi	Bahia	66	40	Gillnets	Yes	Negative	Cynoscion phoxocephalus	S	S	S	D		0.4			1	1	1	0.6
	PJ057	Manabi	Bahia	66	40	Gillnets	Yes	Negative	Centropomus spp.	S	S	S	D		0.4			1	1	1	0.6
	PJ057	Manabi	Bahia	66	40	Gillnets	Yes	Negative	Lobotes pacificus	S	S	S	D		0.4			1	1	1	0.6
	PJ058	Manabi	Canoa	38	27	Gillnets	Yes	Negative	Panulirus gracilis			MI	MD	0.6			0.6			2.79464	1.11786
	PJ058	Manabi	Canoa	38	27	Gillnets	Yes	Negative	Cynoscion striatus			MI	MD	0.6			0.6			2.79464	1.11786
	PJ058	Manabi	Canoa	38	27	Gillnets	Yes	Negative	Penaeus spp.			MI	MD	0.6			0.6			2.79464	1.11786
	PJ059	Manabi	Canoa	40	20	Gillnets	No	NaN	Penaeus vannamei			S	S							1.74665	1.74665
	PJ059	Manabi	Canoa	40	20	Gillnets	No	NaN	Bagre spp.			S	S							1.74665	1.74665
	PJ060	Manabi	Canoa	37	30	Gillnets	No	NaN	Penaeus vannamei		S	S	MD	0.5					1.45824	1.45824	0.729118
	PJ060	Manabi	Canoa	37	30	Gillnets	No	NaN	Trachinotus paitensis		S	S	MD	0.5					1.45824	1.45824	0.729118
	PJ061	Manabi	Canoa	32	5	Gillnets	No	NaN	Trachinotus paitensis				MI				0.4				2.42384
	PJ061	Manabi	Canoa	32	5	Gillnets	No	NaN	Penaeus vannamei				MI				0.4				2.42384
	PJ062	Manabi	Canoa	45	20	Gillnets	Yes	Negative	Penaeus vannamei			S	S	0.5						1.74665	1.74665
	PJ062	Manabi	Canoa	45	20	Gillnets	Yes	Negative	Trachinotus paitensis			S	MD	0.5						1.74665	0.873326
	PJ062	Manabi	Canoa	45	20	Gillnets	Yes	Negative	Dasyatis longa			S	MD	0.5						1.74665	0.873326
	PJ063	Manabi	Canoa	27	3 meses	Gillnets	No	NaN	Trachinotus paitensis				S								1.73132
	PJ063	Manabi	Canoa	27	3 meses	Gillnets	No	NaN	Penaeus vannamei				S								1.73132
	PJ064	Manabi	Canoa	18	5	Gillnets	Yes	Negative	Penaeus vannamei				I	0.7		0.6					2.7701
	PJ064	Manabi	Canoa	18	5	Gillnets	Yes	Negative	Trachinotus paitensis				MD	0.7		0.6					0.519395
	PJ065	Manabi	Canoa	75	40	Gillnets	Yes	Negative	Penaeus vannamei	MI	MI	D	I		0.5	0.5		1	1	0.5	0.75
	PJ066	Manabi	Canoa	29	16	Gillnets	Yes	Negative	Penaeus vannamei			MI	MD	0.75			0.75			3.05664	0.76416
	PJ066	Manabi	Canoa	29	16	Gillnets	Yes	Negative	Trachinotus paitensis			MI	MD	0.75			0.75			3.05664	0.76416
	PJ082	Manabi	Crucita	35	15	Gillnets	Yes	Negative	Ophistonema libertate				MD	0.5							0.865658
	PJ082	Manabi	Crucita	35	15	Gillnets	Yes	Negative	Selar crumenophthalmus				MD	0.5							0.865658
	PJ082	Manabi	Crucita	35	15	Gillnets	Yes	Negative	Selene peruviana				MD	0.5							0.865658
	PJ083	Manabi	Crucita	32	7	Gillnets	Yes	Negative	Ophistonema libertate				MD	0.5							0.865658
	PJ083	Manabi	Crucita	32	7	Gillnets	Yes	Negative	Scomberomorus sierra				MD	0.5							0.865658
	PJ084	Manabi	Crucita	29	12	Gillnets	Yes	Negative	Ophistonema libertate				MD	0.7							0.519395
	PJ085	Manabi	Crucita	53	30	Gillnets	Yes	Negative	Trachinotus paitensis		MI	MI	MD	0.9			0.9		2.77065	5.26423	0.526423
	PJ085	Manabi	Crucita	53	30	Gillnets	Yes	Negative	Scomberomorus sierra		MI	MI	MD	0.9			0.9		2.77065	5.26423	0.526423
	PJ085	Manabi	Crucita	53	30	Gillnets	Yes	Negative	Sarda chiliensis		MI	MI	MD	0.9			0.9		2.77065	5.26423	0.526423
	PJ086	Manabi	Crucita	42	32	Gillnets	Yes	Negative	Ophistonema libertate		MI	MI	S						1.45824	1.45824	1.45824
	PJ087	Manabi	Crucita	52	40	Gillnets	Yes	Negative	Ophistonema libertate	MI	MI	MI	MD	0.7			0.7	1.7	2.89	4.913	1.4739
	PJ088	Manabi	San Clemente	32	17	Gillnets	Yes	Negative	Penaeus spp.			S	MD	0.8						1.74665	0.34933
	PJ088	Manabi	San Clemente	32	17	Gillnets	Yes	Negative	Trachinotus paitensis			S	MD	0.8						1.74665	0.34933
	PJ089	Manabi	San Clemente	64	52	Gillnets	Yes	Negative	Penaeus vannamei	MI	MI	MD	MD	0.8			0.8	1.8	3.24	0.648	0.1296
	PJ089	Manabi	San Clemente	64	52	Gillnets	Yes	Negative	Trachinotus paitensis	MI	MI	MD	MD	0.8			0.8	1.8	3.24	0.648	0.1296
	PJ090	Manabi	San Clemente	40	25	Gillnets	Yes	Negative	Penaeus vannamei		MI	MI	MD	0.9			0.9		2.77065	5.26423	0.526423
	PJ090	Manabi	San Clemente	40	25	Gillnets	Yes	Negative	Trachinotus paitensis		MI	MI	MD	0.9			0.9		2.77065	5.26423	0.526423
	PJ090	Manabi	San Clemente	40	25	Gillnets	Yes	Negative	Lepophidium negropinna		MI	MI	MD	0.9			0.9		2.77065	5.26423	0.526423
	PJ091	Manabi	San Clemente	44	24	Gillnets	Yes	Negative	Penaeus vannamei			S	D		0.2					1.74665	1.39732
	PJ091	Manabi	San Clemente	44	24	Gillnets	Yes	Negative	Trachinotus paitensis			S	D		0.2					1.74665	1.39732
	PJ091	Manabi	San Clemente	44	24	Gillnets	Yes	Negative	Cynoscion striatus			S	D		0.2					1.74665	1.39732
	PJ092	Manabi	San Clemente	38	23	Gillnets	Yes	Negative	Penaeus vannamei			MI	MD	0.7			0.7			2.96931	0.890792
	PJ092	Manabi	San Clemente	38	23	Gillnets	Yes	Negative	Panulirus gracilis			MI	MD	0.7			0.7			2.96931	0.890792
	PJ092	Manabi	San Clemente	38	23	Gillnets	Yes	Negative	Trachinotus paitensis			MI	MD	0.7			0.7			2.96931	0.890792
	PJ093	Manabi	San Clemente	63	51	Gillnets	Yes	Negative	Penaeus vannamei	MI	MI	MI	MD	0.7			0.7	1.7	2.89	4.913	1.4739
	PJ093	Manabi	San Clemente	63	51	Gillnets	Yes	Negative	Panulirus gracilis	MI	MI	MI	MD	0.7			0.7	1.7	2.89	4.913	1.4739
	PJ093	Manabi	San Clemente	63	51	Gillnets	Yes	Negative	Trachinotus paitensis	MI	MI	MI	MD	0.7			0.7	1.7	2.89	4.913	1.4739
	PJ094	Manabi	San Clemente	30	9	Gillnets	Yes	Negative	Penaeus spp.				MD	0.5							0.865658
	PJ094	Manabi	San Clemente	30	9	Gillnets	Yes	Negative	Panulirus gracilis				MD	0.5							0.865658
	PJ094	Manabi	San Clemente	30	9	Gillnets	Yes	Negative	Trachinotus paitensis				S	0.5							1.73132
	PJ095	Manabi	San Clemente	40	5	Gillnets	No	NaN	Ophistonema libertate				S								1.73132
	PJ095	Manabi	San Clemente	40	5	Gillnets	No	NaN	Lycengraulis poeyi				S								1.73132
	PJ096	Manabi	San Clemente	42	28	Gillnets	Yes	Negative	Penaeus vannamei		MI	MI	MD	0.7			0.7		2.479	4.2143	1.26429
	PJ096	Manabi	San Clemente	42	28	Gillnets	Yes	Negative	Cynoscion striatus		MI	MI	MD	0.7			0.7		2.479	4.2143	1.26429
	PJ096	Manabi	San Clemente	42	28	Gillnets	Yes	Negative	Centropomus spp.		MI	MI	MD	0.7			0.7		2.479	4.2143	1.26429
	PJ097	Manabi	San Clemente	27	12	Gillnets	Yes	Negative	Trachinotus paitensis				MD	0.6							0.692526
	PJ097	Manabi	San Clemente	27	12	Gillnets	Yes	Negative	Penaeus spp.				MD	0.6							0.692526
	PJ098	Manabi	San Clemente	50	5	Gillnets	Yes	Negative	Ophistonema libertate				MD	0.8							0.346263
	PJ098	Manabi	San Clemente	50	5	Gillnets	Yes	Negative	Scomberomorus sierra				MD	0.8							0.346263
	PJ098	Manabi	San Clemente	50	5	Gillnets	Yes	Negative	Lycengraulis poeyi				MD	0.8							0.346263
	PJ099	Manabi	San Clemente	27	17	Gillnets	Yes	Negative	Penaeus vannamei			MI	MD	0.7			0.7			2.96931	0.890792
	PJ100	Manabi	San Clemente	49	39	Gillnets	Yes	Negative	Penaeus spp.	MI	MI	MI	MD	0.5			0.5	1.5	2.25	3.375	1.6875
	PJ101	Manabi	San Clemente	70	14	Gillnets	Yes	Negative	Penaeus vannamei	MI	MI	MI	MD	0.8			0.8	1.8	3.24	5.832	1.1664
	PJ102	Manabi	San Clemente	42	34	Gillnets	Yes	Negative	Penaeus spp.		MI	S	MD	0.8			0.8		2.62483	2.62483	0.524965
	PJ102	Manabi	San Clemente	42	34	Gillnets	Yes	Negative	Trachinotus paitensis		MI	S	MD	0.8			0.8		2.62483	2.62483	0.524965
	PJ103	Manabi	San Clemente	50	38	Gillnets	Yes	Negative	Penaeus vannamei		MI	MI	MD	0.6			0.6		2.33318	3.73308	1.49323
	PJ103	Manabi	San Clemente	50	38	Gillnets	Yes	Negative	Scomberomorus sierra		MI	MI	MD	0.6			0.6		2.33318	3.73308	1.49323
	PJ104	Manabi	San Clemente	52	45	Gillnets	Yes	Negative	Ophistonema libertate	MI	MI	MI	MD	0.8			0.8	1.8	3.24	5.832	1.1664
	PJ104	Manabi	San Clemente	52	45	Gillnets	Yes	Negative	Penaeus vannamei	MI	MI	MI	MD	0.8			0.8	1.8	3.24	5.832	1.1664
	PJ105	Manabi	San Clemente	65	51	Gillnets	Yes	Negative	Ophistonema libertate	MI	MI	MI	MD	0.95			0.95	1.95	3.8025	7.41487	0.370744
	PJ105	Manabi	San Clemente	65	51	Gillnets	Yes	Negative	Trachinotus paitensis	MI	MI	MI	MD	0.95			0.95	1.95	3.8025	7.41487	0.370744
	PJ106	Manabi	San Clemente	29	17	Gillnets	Yes	Negative	Ophistonema libertate				MD	0.6							0.692526
	PJ106	Manabi	San Clemente	29	17	Gillnets	Yes	Negative	Scomberomorus sierra				MD	0.6							0.692526
	PJ107	Manabi	San Clemente	70	29	Gillnets	Yes	Negative	Ophistonema libertate	MI							0.9	1.9
	PJ107	Manabi	San Clemente	70	29	Gillnets	Yes	Negative	Lycengraulis poeyi	MI							0.9	1.9
	PJ108	Manabi	San Clemente	68	56	Gillnets	Yes	Negative	Penaeus vannamei	MI	MI	MI	MD	0.9			0.9	1.9	3.61	6.859	0.6859
	PJ108	Manabi	San Clemente	68	56	Gillnets	Yes	Negative	Trachinotus paitensis	MI	MI	MI	MD	0.9			0.9	1.9	3.61	6.859	0.6859
	PJ108	Manabi	San Clemente	68	56	Gillnets	Yes	Negative	Ophistonema libertate	MI	MI	MI	MD	0.9			0.9	1.9	3.61	6.859	0.6859
	PJ109	Manabi	San Clemente	60	32	Gillnets	Yes	Negative	Penaeus vannamei	MI	MI	D			0.7		0.9	1.9	3.61	1.083
	PJ109	Manabi	San Clemente	60	32	Gillnets	Yes	Negative	Trachinotus paitensis	MI	MI	D			0.7		0.9	1.9	3.61	1.083
	PJ110	Manabi	San Clemente	62	55	Gillnets	No	NaN	Ophistonema libertate	MI	MI	MI	MD	0.6			0.6	1.6	2.56	4.096	1.6384
	PJ110	Manabi	San Clemente	62	55	Gillnets	No	NaN	Penaeus vannamei	MI	MI	MI	MD	0.6			0.6	1.6	2.56	4.096	1.6384
	PJ111	Manabi	San Clemente	62	29	Gillnets	Yes	Negative	Penaeus vannamei			MI	S				0.9			3.31864	3.31864
	PJ111	Manabi	San Clemente	62	29	Gillnets	Yes	Negative	Trachinotus paitensis			MI	S				0.9			3.31864	3.31864
	PJ111	Manabi	San Clemente	62	29	Gillnets	Yes	Negative	Hippoglossina tetrophthalma			MI	S				0.9			3.31864	3.31864
	PJ112	Manabi	San Clemente	54	15	Gillnets	Yes	Negative	Penaeus vannamei				MD	0.6							0.692526
	PJ113	Manabi	San Clemente	29	15	Gillnets	Yes	Negative	Penaeus vannamei				MD	0.5							0.865658
	PJ126	Manabi	Puerto Cayo	74	30	Gillnets	Yes	Negative	Penaeus vannamei		S	MD	MD	0.7					1.45824	0.437471	0.131241
	PJ126	Manabi	Puerto Cayo	74	30	Gillnets	Yes	Negative	Trachinotus paitensis		S	MD	MD	0.7					1.45824	0.437471	0.131241
	PJ127	Manabi	Puerto Cayo	38	25	Gillnets	Yes	Negative	Penaeus vannamei			MI	MD	0.95			0.95			3.40597	0.170299
	PJ127	Manabi	Puerto Cayo	38	25	Gillnets	Yes	Negative	Trachinotus paitensis			S	S							1.74665	1.74665
	PJ128	Manabi	Puerto Cayo	63	57	Gillnets	Yes	Negative	Lutjanus sp.	S	S	S	MD	0.7				1	1	1	0.3
	PJ128	Manabi	Puerto Cayo	63	57	Gillnets	Yes	Negative	Pseudobalistes naufragium	S	S	S	MD	0.7				1	1	1	0.3
	PJ128	Manabi	Puerto Cayo	63	57	Gillnets	Yes	Negative	Umbrina xanti	S	S	S	MD	0.7				1	1	1	0.3
	PJ129	Manabi	Puerto Cayo	30	15	Gillnets	Yes	Negative	Centropomus spp.			MI	MD	0.8			0.8			3.14397	0.628794
	PJ129	Manabi	Puerto Cayo	30	15	Gillnets	Yes	Negative	Lutjanus sp.			MI	MD	0.8			0.8			3.14397	0.628794
	PJ129	Manabi	Puerto Cayo	30	15	Gillnets	Yes	Negative	Trachinotus paitensis			MI	MD	0.8			0.8			3.14397	0.628794
	PJ130	Manabi	Puerto Cayo	56	48	Gillnets	Yes	Negative	Penaeus vannamei	MI	S	D	MD	0.6			0.6	1.6	1.6	1.6	0.64
	PJ130	Manabi	Puerto Cayo	56	48	Gillnets	Yes	Negative	Panulirus gracilis	MI	S	D	MD	0.6			0.6	1.6	1.6	1.6	0.64
	PJ130	Manabi	Puerto Cayo	56	48	Gillnets	Yes	Negative	Centropomus spp.	MI	S	D	MD	0.6			0.6	1.6	1.6	1.6	0.64
	PJ131	Manabi	Puerto Cayo	32	10	Gillnets	Yes	Negative	Trachinotus paitensis				MD	0.6							0.692526
	PJ131	Manabi	Puerto Cayo	32	10	Gillnets	Yes	Negative	Selene peruviana				MD	0.6							0.692526
	PJ131	Manabi	Puerto Cayo	32	10	Gillnets	Yes	Negative	Scomberomorus sierra				MD	0.6							0.692526
	PJ132	Manabi	Puerto Cayo	34	20	Gillnets	Yes	Negative	Penaeus vannamei			MI	MD	0.7			0.7			2.96931	0.890792
	PJ132	Manabi	Puerto Cayo	34	20	Gillnets	Yes	Negative	Trachinotus paitensis			MI	MD	0.7			0.7			2.96931	0.890792
	PJ133	Manabi	Puerto Cayo	34	25	Gillnets	Yes	Negative	Penaeus spp.		MI	MI	MD	0.7			0.7		2.479	4.2143	1.26429
	PJ133	Manabi	Puerto Cayo	34	25	Gillnets	Yes	Negative	Trachinotus paitensis		MI	MI	MD	0.7			0.7		2.479	4.2143	1.26429
	PJ133	Manabi	Puerto Cayo	34	25	Gillnets	Yes	Negative	Lutjanus sp.		MI	MI	MD	0.7			0.7		2.479	4.2143	1.26429
	PJ134	Manabi	Puerto Cayo	46	14	Gillnets	Yes	Negative	Penaeus vannamei				MD	0.7							0.519395
	PJ134	Manabi	Puerto Cayo	46	14	Gillnets	Yes	Negative	Trachinotus paitensis				MD	0.7							0.519395
	PJ135	Manabi	Puerto Cayo	32	15	Gillnets	Yes	Negative	Penaeus vannamei				MD	0.6							0.692526
	PJ136	Manabi	Puerto Cayo	48	30	Gillnets	Yes	Negative	Trachinotus paitensis		S	S	MD	0.6					1.45824	1.45824	0.583294
	PJ136	Manabi	Puerto Cayo	48	30	Gillnets	Yes	Negative	Penaeus spp.		S	S	MD	0.6					1.45824	1.45824	0.583294
	PJ136	Manabi	Puerto Cayo	48	30	Gillnets	Yes	Negative	Pristigenys serrula		S	S	MD	0.6					1.45824	1.45824	0.583294
	PJ137	Manabi	Puerto Cayo	53	48	Gillnets	Yes	Negative	Selene peruviana	S	S	S	MI				0.6	1	1	1	1.6
	PJ137	Manabi	Puerto Cayo	53	48	Gillnets	Yes	Negative	Centropomus spp.	S	S	S	MI				0.6	1	1	1	1.6
	PJ137	Manabi	Puerto Cayo	53	48	Gillnets	Yes	Negative	Seriolella violacea	S	S	S	MI				0.6	1	1	1	1.6
	PJ138	Manabi	Puerto Cayo	58	30	Gillnets	Yes	Negative	Panulirus gracilis		S	S	MD	0.7					1.45824	1.45824	0.437471
	PJ138	Manabi	Puerto Cayo	58	30	Gillnets	Yes	Negative	Trachinotus paitensis		S	S	MD	0.7					1.45824	1.45824	0.437471
	PJ138	Manabi	Puerto Cayo	58	30	Gillnets	Yes	Negative	Various		S	S	MD	0.7					1.45824	1.45824	0.437471
	PJ139	Manabi	Puerto Cayo	33	10	Gillnets	Yes	Negative	Penaeus vannamei				MD	0.6							0.692526
	PJ140	Manabi	Puerto Lopez	39	20	Gillnets	Yes	Negative	Lutjanus sp.			MI	MD	0.6			0.6			2.79464	1.11786
	PJ140	Manabi	Puerto Lopez	39	20	Gillnets	Yes	Negative	Cynoscion albus			MI	MD	0.6			0.6			2.79464	1.11786
	PJ142	Manabi	Puerto Lopez	47	36	Gillnets	Yes	Negative	Peprilus medius	MI	S	S	MD	0.8			0.8	1.8	1.8	1.8	0.36
	PJ142	Manabi	Puerto Lopez	47	36	Gillnets	Yes	Negative	Selene peruviana	MI	S	S	MD	0.8			0.8	1.8	1.8	1.8	0.36
	PJ143	Manabi	Puerto Lopez	58	43	Gillnets	Yes	Negative	Sarda chiliensis	MI	S	S	S				0.8	1.8	1.8	1.8	1.8
	PJ144	Manabi	Puerto Lopez	73	48	Gillnets	Yes	Negative	Brotula clarkae	MI	S	MD		0.7			0.7	1.7	1.7	0.51
	PJ147	Manabi	Puerto Lopez	35	18	Gillnets	Yes	Negative	Sarda chiliensis			S	S							1.74665	1.74665
	PJ148	Manabi	Machalilla	29	20	Gillnets	Yes	Negative	Penaeus vannamei			S	MD	0.8						1.74665	0.34933
	PJ148	Manabi	Machalilla	29	20	Gillnets	Yes	Negative	Trachinotus paitensis			S	MD	0.8						1.74665	0.34933
	PJ149	Manabi	Machalilla	26	12	Gillnets	Yes	Negative	Penaeus vannamei				D		0.3						1.21192
	PJ149	Manabi	Machalilla	26	12	Gillnets	Yes	Negative	Trachinotus paitensis				D		0.3						1.21192
	PJ150	Manabi	Machalilla	44	31	Gillnets	Yes	Negative	Penaeus spp.		MI	MI	MD	0.8			0.8		2.62483	4.72469	0.944937
	PJ150	Manabi	Machalilla	44	31	Gillnets	Yes	Negative	Trachinotus paitensis		MI	MI	MD	0.8			0.8		2.62483	4.72469	0.944937
	PJ151	Manabi	Machalilla	38	26	Gillnets	Yes	Negative	Penaeus vannamei		MI	MI	MD	0.8			0.8		2.62483	4.72469	0.944937
	PJ151	Manabi	Machalilla	38	26	Gillnets	Yes	Negative	Trachinotus paitensis		MI	MI	MD	0.8			0.8		2.62483	4.72469	0.944937
	PJ152	Manabi	Machalilla	23	5	Gillnets	Yes	Negative	Scomber japonicus				MD	0.4							1.03879
	PJ153	Manabi	Machalilla	40	28	Gillnets	Yes	Negative	Penaeus vannamei		MI	S	MD	0.5			0.5		2.18735	2.18735	1.09368
	PJ154	Manabi	Machalilla	25	7	Gillnets	Yes	Negative	Penaeus vannamei				MD	0.7							0.519395
	PJ154	Manabi	Machalilla	25	7	Gillnets	Yes	Negative	Trachinotus paitensis				MD	0.7							0.519395
	PJ154	Manabi	Machalilla	25	7	Gillnets	Yes	Negative	Selene peruviana				MD	0.7							0.519395
	PJ155	Manabi	Machalilla	66	30	Gillnets	Yes	Negative	Trachinotus paitensis		MI	S	MD	0.6			0.6		2.33318	2.33318	0.933271
	PJ155	Manabi	Machalilla	66	30	Gillnets	Yes	Negative	Diplectrum pacificum		MI	S	MD	0.6			0.6		2.33318	2.33318	0.933271
	PJ155	Manabi	Machalilla	66	30	Gillnets	Yes	Negative	Caulolatilus affinis		MI	S	MD	0.6			0.6		2.33318	2.33318	0.933271
	PJ156	Manabi	Machalilla	39	20	Gillnets	Yes	Negative	Ophistonema libertate			S	MD	0.6						1.74665	0.698661
	PJ156	Manabi	Machalilla	39	20	Gillnets	Yes	Negative	Various			S	MD	0.6						1.74665	0.698661
	PJ156	Manabi	Machalilla	39	20	Gillnets	Yes	Negative	Penaeus vannamei			S	MD	0.6						1.74665	0.698661
	PJ157	Manabi	Machalilla	58	40	Gillnets	Yes	Negative	Hippoglossina tetrophthalma	MI	S	S	MD	0.4			0.4	1.4	1.4	1.4	0.84
	PJ157	Manabi	Machalilla	58	40	Gillnets	Yes	Negative	Centropomus spp.	MI	S	S	MD	0.4			0.4	1.4	1.4	1.4	0.84
	PJ157	Manabi	Machalilla	58	40	Gillnets	Yes	Negative	Penaeus vannamei	MI	S	S	MD	0.4			0.4	1.4	1.4	1.4	0.84
	PJ158	Manabi	Machalilla	43	43	Gillnets	Yes	Negative	Trachinotus paitensis		MI	S	MD	0.9			0.9		2.77065	2.77065	0.277065
	PJ158	Manabi	Machalilla	43	43	Gillnets	Yes	Negative	Orthopristis chalceus		MI	S	MD	0.9			0.9		2.77065	2.77065	0.277065
	PJ158	Manabi	Machalilla	43	43	Gillnets	Yes	Negative	Selene peruviana		MI	S	MD	0.9			0.9		2.77065	2.77065	0.277065
	PJ164	Manabi	Puerto Cayo	50	35	Gillnets	Yes	Negative	Penaeus spp.		MI	S	MD	0.7			0.7		2.479	2.479	0.7437
	PJ164	Manabi	Puerto Cayo	50	35	Gillnets	Yes	Negative	Trachinotus paitensis		MI	S	MD	0.7			0.7		2.479	2.479	0.7437
	PJ165	Manabi	Puerto Cayo	37	22	Gillnets	Yes	Negative	Penaeus vannamei			MI	MD	0.7			0.7			2.96931	0.890792
	PJ165	Manabi	Puerto Cayo	37	22	Gillnets	Yes	Negative	Trachinotus paitensis			MI	MD	0.7			0.7			2.96931	0.890792
	PJ165	Manabi	Puerto Cayo	37	22	Gillnets	Yes	Negative	Various			MI	MD	0.7			0.7			2.96931	0.890792
	PJ166	Manabi	Puerto Cayo	62	53	Gillnets	Yes	Negative	Caranx caballus	MI	S	S	MD	0.6			0.6	1.6	1.6	1.6	0.64
	PJ166	Manabi	Puerto Cayo	62	53	Gillnets	Yes	Negative	Ophioscion scierus	MI	S	S	MD	0.6			0.6	1.6	1.6	1.6	0.64
	PJ166	Manabi	Puerto Cayo	62	53	Gillnets	Yes	Negative	Scomberomorus sierra	MI	S	S	MD	0.6			0.6	1.6	1.6	1.6	0.64
	PJ167	Manabi	Puerto Cayo	34	11	Gillnets	Yes	Negative	Lutjanus sp.				MD	0.6							0.692526
	PJ167	Manabi	Puerto Cayo	34	11	Gillnets	Yes	Negative	Centropomus spp.				MD	0.6							0.692526
	PJ167	Manabi	Puerto Cayo	34	11	Gillnets	Yes	Negative	Pristigenys serrula				MD	0.6							0.692526
	PJ168	Manabi	Puerto Cayo	32	5	Gillnets	Yes	Negative	Lutjanus sp.				S								1.73132
	PJ168	Manabi	Puerto Cayo	32	5	Gillnets	Yes	Negative	Penaeus vannamei				S								1.73132
	PJ168	Manabi	Puerto Cayo	32	5	Gillnets	Yes	Negative	Pristigenys serrula				S								1.73132
	PJ169	Manabi	Puerto Cayo	21	5	Gillnets	Yes	Negative	Penaeus vannamei				MD	0.5							0.865658
	PJ169	Manabi	Puerto Cayo	21	5	Gillnets	Yes	Negative	Lutjanus sp.				MD	0.5							0.865658
	PJ170	Manabi	Puerto Cayo	39	9	Gillnets	Yes	Negative	Pristigenys serrula				MD	0.7							0.519395
	PJ170	Manabi	Puerto Cayo	39	9	Gillnets	Yes	Negative	Lutjanus sp.				MD	0.7							0.519395
	PJ170	Manabi	Puerto Cayo	39	9	Gillnets	Yes	Negative	Paralonchurus dumerilii				MD	0.7							0.519395
	PJ171	Manabi	Puerto Cayo	54	39	Gillnets	Yes	Negative	Selene peruviana	MI	S	S	MD	0.7			0.7	1.7	1.7	1.7	0.51
	PJ171	Manabi	Puerto Cayo	54	39	Gillnets	Yes	Negative	Selar crumenophthalmus	MI	S	S	MD	0.7			0.7	1.7	1.7	1.7	0.51
	PJ171	Manabi	Puerto Cayo	54	39	Gillnets	Yes	Negative	Scomberomorus sierra	MI	S	S	MD	0.7			0.7	1.7	1.7	1.7	0.51
	PJ172	Manabi	Puerto Cayo	28	15	Gillnets	Yes	Negative	Centropomus spp.			S	MD	0.6			0.6			1.74665	0.698661
	PJ172	Manabi	Puerto Cayo	28	15	Gillnets	Yes	Negative	Trachinotus paitensis			S	MD	0.6			0.6			1.74665	0.698661
	PJ172	Manabi	Puerto Cayo	28	15	Gillnets	Yes	Negative	Lutjanus sp.			S	MD	0.6			0.6			1.74665	0.698661
	PJ173	Manabi	Puerto Cayo	43	33	Gillnets	Yes	Negative	Penaeus vannamei		S	S	MD	0.7					1.45824	1.45824	0.437471
	PJ173	Manabi	Puerto Cayo	43	33	Gillnets	Yes	Negative	Trachinotus paitensis		S	S	MD	0.7					1.45824	1.45824	0.437471
	PJ173	Manabi	Puerto Cayo	43	33	Gillnets	Yes	Negative	Haemulopsis leuciscus		S	S	MD	0.7					1.45824	1.45824	0.437471
	PJ174	Manabi	Puerto Cayo	66	20	Gillnets	Yes	Negative	Lutjanus sp.			S	MD	0.75						1.74665	0.436663
	PJ174	Manabi	Puerto Cayo	66	20	Gillnets	Yes	Negative	Centropomus spp.			S	MD	0.75						1.74665	0.436663
	PJ174	Manabi	Puerto Cayo	66	20	Gillnets	Yes	Negative	Penaeus vannamei			S	MD	0.75						1.74665	0.436663
	PJ175	Manabi	Puerto Cayo	70	55	Gillnets	Yes	Negative	Centropomus spp.	S	S	S	MD	0.6				1	1	1	0.4
	PJ175	Manabi	Puerto Cayo	70	55	Gillnets	Yes	Negative	Brotula clarkae	S	S	S	MD	0.6				1	1	1	0.4
	EB193	Manabi	Puerto Lopez	60	45	Gillnets	Yes	Negative	Paranthias colonus	I	S	D	D		0.5			1	1	0.5	0.25
	EB195	Manabi	Puerto Lopez	40	20	Gillnets	Yes	Negative	Sarda chiliensis			S	MD	0.7						1.74665	0.523995
	EB196	Manabi	Puerto Lopez	28	15	Gillnets	Yes	Negative	Paranthias colonus			S	MD	0.8						1.74665	0.34933
	EB196	Manabi	Puerto Lopez	28	15	Gillnets	Yes	Negative	Lutjanus sp.			S	MD	0.8						1.74665	0.34933
	EB196	Manabi	Puerto Lopez	28	15	Gillnets	Yes	Negative	Pristigenys serrula			S	MD	0.8						1.74665	0.34933
	EB197	Manabi	Puerto Lopez	30	10	Gillnets	Yes	Negative	Paranthias colonus				D		0.3						1.21192
	EB198	Manabi	Puerto Lopez	33	18	Gillnets	Yes	Negative	Paranthias colonus			S	MD	0.7						1.74665	0.523995
	EB198	Manabi	Puerto Lopez	33	18	Gillnets	Yes	Negative	Pristigenys serrula			S	MD	0.7						1.74665	0.523995
	EB199	Manabi	Puerto Lopez	56	26	Gillnets	Yes	Negative	Sarda chiliensis	I	S	MD		0.7				1	1	0.3
	EB200	Manabi	Puerto Lopez	25	15	Gillnets	Yes	Negative	Trachinotus paitensis			S	D		0.1					1.74665	1.57199
	EB200	Manabi	Puerto Lopez	25	15	Gillnets	Yes	Negative	Caulolatilus affinis			S	D		0.1					1.74665	1.57199
	EB200	Manabi	Puerto Lopez	25	15	Gillnets	Yes	Negative	Diplectrum pacificum			S	D		0.1					1.74665	1.57199
	EB201	Manabi	Puerto Lopez	63	45	Gillnets	Yes	Negative	Trachinotus paitensis	S	S	S	MD	0.6				1	1	1	0.4
	EB201	Manabi	Puerto Lopez	63	45	Gillnets	Yes	Negative	Selene peruviana	S	S	S	MD	0.6				1	1	1	0.4
	EB203	Manabi	Puerto Lopez	40	25	Gillnets	Yes	Negative	Cynoscion albus		S	S	MD	0.9					1.45824	1.45824	0.145824
	EB203	Manabi	Puerto Lopez	40	25	Gillnets	Yes	Negative	Anisotremus interruptus		S	S	MD	0.9					1.45824	1.45824	0.145824
	EB203	Manabi	Puerto Lopez	40	25	Gillnets	Yes	Negative	Pristigenys serrula		S	S	MD	0.9					1.45824	1.45824	0.145824
	EB205	Manabi	Machalilla	60	40	Gillnets	Yes	Negative	Trachinotus paitensis	S	S	S	D		0.5			1	1	1	0.5
	EB205	Manabi	Machalilla	60	40	Gillnets	Yes	Negative	Panulirus gracilis	S	S	S	D		0.5			1	1	1	0.5
	EB206	Manabi	Machalilla	42	30	Gillnets	Yes	Negative	Trachinotus paitensis		S	S	MD	0.8					1.45824	1.45824	0.291647
	EB206	Manabi	Machalilla	42	30	Gillnets	Yes	Negative	Penaeus vannamei		S	S	MD	0.8					1.45824	1.45824	0.291647
	EB206	Manabi	Machalilla	42	30	Gillnets	Yes	Negative	Diplectrum pacificum		S	S	MD	0.8					1.45824	1.45824	0.291647
	EB207	Manabi	Machalilla	30	18	Gillnets	Yes	Negative	Trachinotus paitensis			S	MD	0.8						1.74665	0.34933
	EB207	Manabi	Machalilla	30	18	Gillnets	Yes	Negative	Penaeus vannamei			S	MD	0.8						1.74665	0.34933
	EB208	Manabi	Machalilla	58	35	Gillnets	Yes	Negative	Penaeus vannamei		S	S	D		0.4				1.45824	1.45824	0.874942
	EB208	Manabi	Machalilla	58	35	Gillnets	Yes	Negative	Paralichthys woolmani		S	S	D		0.4				1.45824	1.45824	0.874942
	EB208	Manabi	Machalilla	58	35	Gillnets	Yes	Negative	Hippoglossina tetrophthalma		S	S	D		0.4				1.45824	1.45824	0.874942
	EB209	Manabi	Machalilla	40	25	Gillnets	Yes	Negative	Penaeus vannamei		S	S	S						1.45824	1.45824	1.45824
	EB209	Manabi	Machalilla	40	25	Gillnets	Yes	Negative	Trachinotus paitensis		S	S	D		0.4				1.45824	1.45824	0.874942
	EB210	Manabi	Machalilla	45	31	Gillnets	Yes	Negative	Penaeus vannamei		S	D	MD	0.8					1.45824	1.45824	0.291647
	EB210	Manabi	Machalilla	45	31	Gillnets	Yes	Negative	Trachinotus paitensis		S	D	MD	0.8					1.45824	1.45824	0.291647
	EB211	Manabi	Machalilla	26	15	Gillnets	Yes	Negative	Scomber japonicus			S	D		0.3					1.74665	1.22266
	EB211	Manabi	Machalilla	26	15	Gillnets	Yes	Negative	Decapterus macrosoma			S	D		0.3					1.74665	1.22266
	EB211	Manabi	Machalilla	26	15	Gillnets	Yes	Negative	Auxis thazard			S	D		0.3					1.74665	1.22266
	EB212	Manabi	Machalilla	39	20	Gillnets	Yes	Negative	Trachinotus paitensis			S	D		0.3					1.74665	1.22266
	EB212	Manabi	Machalilla	39	20	Gillnets	Yes	Negative	Penaeus vannamei			S	D		0.3					1.74665	1.22266
	EB213	Manabi	Machalilla	36	21	Gillnets	Yes	Negative	Scomber japonicus			S	D		0.5					1.74665	0.873326
	EB213	Manabi	Machalilla	36	21	Gillnets	Yes	Negative	Decapterus macrosoma			S	D		0.5					1.74665	0.873326
	EB213	Manabi	Machalilla	36	21	Gillnets	Yes	Negative	Auxis thazard			S	D		0.5					1.74665	0.873326
	EB214	Manabi	Machalilla	36	20	Gillnets	Yes	Negative	Penaeus vannamei			S	D		0.5					1.74665	0.873326
	EB214	Manabi	Machalilla	36	20	Gillnets	Yes	Negative	Trachinotus paitensis			S	D		0.5					1.74665	0.873326
	EB215	Manabi	Machalilla	20	5	Gillnets	Yes	Negative	Penaeus vannamei				D		0.5						0.865658
	EB216	Manabi	Machalilla	58	40	Gillnets	Yes	Negative	Scomber japonicus	S	S	S	MD	0.9				1	1	1	0.1
	EB216	Manabi	Machalilla	58	40	Gillnets	Yes	Negative	Ophistonema libertate	S	S	S	MD	0.9				1	1	1	0.1
	EB218	Manabi	Puerto Lopez	50	38	Gillnets	Yes	Negative	Sarda chiliensis	S	S	S	MD	0.9				1	1	1	0.1
	EB220	Manabi	Puerto Lopez	60	50	Gillnets	Yes	Negative	Sarda chiliensis	S	S	D	MD	0.9	0.5			1	1	0.5	0.05
	EB222	Manabi	Puerto Lopez	57	57	Gillnets	Yes	Negative	Cynoscion phoxocephalus	S	S	D	MD	0.9				1	1	1	0.1
	EB222	Manabi	Puerto Lopez	57	57	Gillnets	Yes	Negative	Paralabrax callaensis	S	S	D	MD	0.9				1	1	1	0.1
	EB222	Manabi	Puerto Lopez	57	57	Gillnets	Yes	Negative	Hemanthias peruanus	S	S	D	MD	0.9				1	1	1	0.1
	EB223	Manabi	Puerto Lopez	45	31	Gillnets	Yes	Negative	Scomberomorus sierra		S	S	MD	0.9					1.45824	1.45824	0.145824
	EB224	Manabi	Puerto Lopez	73	30	Gillnets	Yes	Negative	Sarda chiliensis	S	S	D			0.5			1	1	0.5
	DV001	Manabi	Puerto Lopez	46	35	Gillnets	Yes	Negative	Cynoscion phoxocephalus	MI	D	MD		0.7	0.5		0.7	1.7	0.85	0.255
	DV001	Manabi	Puerto Lopez	46	35	Gillnets	Yes	Negative	Caulolatilus affinis	MI	D	MD		0.7	0.5		0.7	1.7	0.85	0.255
	DV003	Manabi	Puerto Lopez	30	12	Gillnets	Yes	Negative	Pristigenys serrula			S	D		0.5					1.74665	0.873326
	DV003	Manabi	Puerto Lopez	30	12	Gillnets	Yes	Negative	Paranthias colonus			S	D		0.5					1.74665	0.873326
	DV003	Manabi	Puerto Lopez	30	12	Gillnets	Yes	Negative	Lutjanus sp.			S	D		0.5					1.74665	0.873326
	DV005	Manabi	Puerto Lopez	40	30	Gillnets	Yes	Negative	Penaeus vannamei		D	MD	MD	0.6	0.5				0.729118	0.291647	0.116659
	DV005	Manabi	Puerto Lopez	40	30	Gillnets	Yes	Negative	Scomberomorus sierra		D	MD	MD	0.6	0.5				0.729118	0.291647	0.116659
	DV006	Manabi	Puerto Lopez	38	22	Gillnets	Yes	Negative	Sarda chiliensis			S	D		0.4					1.74665	1.04799
	DV007	Manabi	Machalilla	26	10	Gillnets	Yes	Negative	Trachinotus paitensis				D		0.5						0.865658
	DV007	Manabi	Machalilla	26	10	Gillnets	Yes	Negative	Penaeus vannamei				S								1.73132
	DV007	Manabi	Machalilla	26	10	Gillnets	Yes	Negative	Caulolatilus affinis				D		0.5						0.865658
	DV008	Manabi	Machalilla	48	30	Gillnets	Yes	Negative	Trachinotus paitensis		D	D	MD	0.6	0.4				0.874942	0.524965	0.209986
	DV008	Manabi	Machalilla	48	30	Gillnets	Yes	Negative	Penaeus vannamei		D	D	MD	0.6	0.4				0.874942	0.524965	0.209986
	DV008	Manabi	Machalilla	48	30	Gillnets	Yes	Negative	Scomberomorus sierra		D	D	MD	0.6	0.4				0.874942	0.524965	0.209986
	DV009	Manabi	Machalilla	34	20	Gillnets	Yes	Negative	Penaeus vannamei			S	MD	0.7						1.74665	0.523995
	DV010	Manabi	Machalilla	40	22	Gillnets	Yes	Negative	Trachinotus paitensis			I	MD	0.7		0.3				2.27065	0.681194
	DV011	Manabi	Machalilla	34	18	Gillnets	Yes	Negative	Penaeus vannamei			S	S							1.74665	1.74665
	DV011	Manabi	Machalilla	34	18	Gillnets	Yes	Negative	Trachinotus paitensis			S	S							1.74665	1.74665
	DV012	Manabi	Machalilla	54	35	Gillnets	Yes	Negative	Penaeus vannamei	I	I	D	MD	0.6	0.3	0.15		1.15	1.3225	0.92575	0.3703
	DV013	Manabi	Machalilla	65	50	Gillnets	Yes	Negative	Penaeus vannamei	I	S	D	MD	0.6	0.3	0.15		1.15	1.15	0.805	0.322
	DV016	Manabi	Puerto Lopez	40	25	Gillnets	Yes	Negative	Trachinotus paitensis			S	MD	0.7						1.74665	0.523995
	DV016	Manabi	Puerto Lopez	40	25	Gillnets	Yes	Negative	Katsuwonus pelamis			S	MD	0.7						1.74665	0.523995
	DV016	Manabi	Puerto Lopez	40	25	Gillnets	Yes	Negative	Sarda chiliensis			S	MD	0.7						1.74665	0.523995
	DV017	Manabi	Puerto Lopez	57	40	Gillnets	Yes	Negative	Sarda chiliensis	I	S	D	MD	0.6	0.4	0.15		1.15	1.15	0.69	0.276
	DV017	Manabi	Puerto Lopez	57	40	Gillnets	Yes	Negative	Paralonchurus dumerilii	I	S	D	MD	0.6	0.4	0.15		1.15	1.15	0.69	0.276
	DV017	Manabi	Puerto Lopez	57	40	Gillnets	Yes	Negative	Paralabrax callaensis	I	S	D	MD	0.6	0.4	0.15		1.15	1.15	0.69	0.276
	DV018	Manabi	Puerto Lopez	48	35	Gillnets	Yes	Negative	Sarda chiliensis	S	I	D	MD	0.8	0.4	0.25		1	1.25	0.75	0.15
	DV019	Manabi	Crucita	42	30	Gillnets	Yes	Negative	Scomberomorus sierra		I	D	D		0.4	0.2			1.74988	1.04993	0.629958
	DV019	Manabi	Crucita	42	30	Gillnets	Yes	Negative	Penaeus vannamei		I	D	D		0.4	0.2			1.74988	1.04993	0.629958
	DV019	Manabi	Crucita	42	30	Gillnets	Yes	Negative	Chloroscombrus orqueta		I	D	D		0.4	0.2			1.74988	1.04993	0.629958
	DV020	Manabi	Crucita	63	50	Gillnets	Yes	Negative	Ophistonema libertate	MI	I	D	MD	0.9	0.4	0.4	0.6	1.6	2.24	1.344	0.1344
	DV020	Manabi	Crucita	63	50	Gillnets	Yes	Negative	Trachinotus paitensis	MI	I	D	MD	0.9	0.4	0.4	0.6	1.6	2.24	1.344	0.1344
	DV020	Manabi	Crucita	63	50	Gillnets	Yes	Negative	Chloroscombrus orqueta	MI	I	D	MD	0.9	0.4	0.4	0.6	1.6	2.24	1.344	0.1344
	DV021	Manabi	Crucita	41	20	Gillnets	Yes	Negative	Ophistonema libertate			S	MD	0.8						1.74665	0.34933
	DV021	Manabi	Crucita	41	20	Gillnets	Yes	Negative	Chloroscombrus orqueta			S	MD	0.8						1.74665	0.34933
	DV021	Manabi	Crucita	41	20	Gillnets	Yes	Negative	Pseudobalistes naufragium			S	MD	0.8						1.74665	0.34933
	DV022	Manabi	Crucita	60	40	Gillnets	Yes	Negative	Scomberomorus sierra	I	S	D	MD	0.6	0.3	0.2		1.2	1.2	0.84	0.336
	DV022	Manabi	Crucita	60	40	Gillnets	Yes	Negative	Selar crumenophthalmus	I	S	D	MD	0.6	0.3	0.2		1.2	1.2	0.84	0.336
	DV022	Manabi	Crucita	60	40	Gillnets	Yes	Negative	Trachinotus paitensis	I	S	D	MD	0.6	0.3	0.2		1.2	1.2	0.84	0.336
	DV023	Manabi	Crucita	27	15	Gillnets	Yes	Negative	Scomberomorus sierra				D		0.5						0.865658
	DV023	Manabi	Crucita	27	15	Gillnets	Yes	Negative	Katsuwonus pelamis				D		0.5						0.865658
	DV023	Manabi	Crucita	27	15	Gillnets	Yes	Negative	Selene peruviana				D		0.5						0.865658
	DV024	Manabi	Crucita	45	35	Gillnets	Yes	Negative	Selene peruviana		MI	D	MD	0.7	0.5		0.7		2.479	1.2395	0.37185
	DV024	Manabi	Crucita	45	35	Gillnets	Yes	Negative	Scomberomorus sierra		MI	D	MD	0.7	0.5		0.7		2.479	1.2395	0.37185
	DV025	Manabi	Crucita	36	20	Gillnets	Yes	Negative	Ophistonema libertate			D	D		0.3					1.22266	0.855859
	DV025	Manabi	Crucita	36	20	Gillnets	Yes	Negative	Selene peruviana			D	D		0.3					1.22266	0.855859
	DV025	Manabi	Crucita	36	20	Gillnets	Yes	Negative	Chloroscombrus orqueta			D	D		0.3					1.22266	0.855859
	DV026	Manabi	Crucita	39	25	Gillnets	Yes	Negative	Selene peruviana			S	D		0.4					1.74665	1.04799
	DV026	Manabi	Crucita	39	25	Gillnets	Yes	Negative	Scomberomorus sierra			S	D		0.4					1.74665	1.04799
	DV026	Manabi	Crucita	39	25	Gillnets	Yes	Negative	Ophistonema libertate			S	D		0.4					1.74665	1.04799
	DV027	Manabi	Crucita	31	15	Gillnets	Yes	Negative	Sarda chiliensis				D		0.5						0.865658
	DV027	Manabi	Crucita	31	15	Gillnets	Yes	Negative	Katsuwonus pelamis				D		0.5						0.865658
	DV027	Manabi	Crucita	31	15	Gillnets	Yes	Negative	Scomberomorus sierra				D		0.5						0.865658
	DV028	Manabi	Crucita	30	10	Gillnets	Yes	Negative	Trachinotus paitensis				MD	0.6							0.692526
	DV028	Manabi	Crucita	30	10	Gillnets	Yes	Negative	Caulolatilus affinis				MD	0.6							0.692526
	DV028	Manabi	Crucita	30	10	Gillnets	Yes	Negative	Diplectrum pacificum				MD	0.6							0.692526
	DV029	Manabi	Crucita	40	25	Gillnets	Yes	Negative	Trachinotus paitensis			S	MD	0.6						1.74665	0.698661
	DV029	Manabi	Crucita	40	25	Gillnets	Yes	Negative	Caulolatilus affinis			S	MD	0.6						1.74665	0.698661
	DV029	Manabi	Crucita	40	25	Gillnets	Yes	Negative	Diplectrum pacificum			S	MD	0.6						1.74665	0.698661
	DV030	Manabi	Crucita	32	20	Gillnets	Yes	Negative	Trachinotus paitensis			S	D		0.4					1.74665	1.04799
	DV030	Manabi	Crucita	32	20	Gillnets	Yes	Negative	Diplectrum pacificum			S	D		0.4					1.74665	1.04799
	DV030	Manabi	Crucita	32	20	Gillnets	Yes	Negative	Caulolatilus affinis			S	D		0.4					1.74665	1.04799
	DV031	Manabi	Crucita	23	5	Gillnets	Yes	Negative	Trachinotus paitensis				MD	0.7							0.519395
	DV031	Manabi	Crucita	23	5	Gillnets	Yes	Negative	Diplectrum pacificum				MD	0.7							0.519395
	DV031	Manabi	Crucita	23	5	Gillnets	Yes	Negative	Caulolatilus affinis				MD	0.7							0.519395
	DV032	Manabi	Crucita	34	15	Gillnets	Yes	Negative	Trachinotus paitensis			S	MD	0.7						1.74665	0.523995
	DV032	Manabi	Crucita	34	15	Gillnets	Yes	Negative	Caulolatilus affinis			S	MD	0.7						1.74665	0.523995
	DV032	Manabi	Crucita	34	15	Gillnets	Yes	Negative	Diplectrum pacificum			S	MD	0.7						1.74665	0.523995
	DV033	Manabi	Crucita	45	30	Gillnets	Yes	Negative	Trachinotus paitensis		S	D	MD	0.8	0.5				1.45824	0.729118	0.145824
	DV033	Manabi	Crucita	45	30	Gillnets	Yes	Negative	Centropomus spp.		S	D	MD	0.8	0.5				1.45824	0.729118	0.145824
	DV033	Manabi	Crucita	45	30	Gillnets	Yes	Negative	Caulolatilus affinis		S	D	MD	0.8	0.5				1.45824	0.729118	0.145824
	DV034	Manabi	Crucita	56	40	Gillnets	Yes	Negative	Trachinotus paitensis	I	I	D	MD	0.8	0.5	0.4		1.4	1.96	0.98	0.196
	DV034	Manabi	Crucita	56	40	Gillnets	Yes	Negative	Centropomus spp.	I	I	D	MD	0.8	0.5	0.4		1.4	1.96	0.98	0.196
	DV034	Manabi	Crucita	56	40	Gillnets	Yes	Negative	Selene peruviana	I	I	D	MD	0.8	0.5	0.4		1.4	1.96	0.98	0.196
	DV035	Manabi	Crucita	45	20	Gillnets	Yes	Negative	Trachinotus paitensis			S	MD	0.7						1.74665	0.523995
	DV035	Manabi	Crucita	45	20	Gillnets	Yes	Negative	Ophistonema libertate			S	MD	0.7						1.74665	0.523995
	DV036	Manabi	Crucita	34	20	Gillnets	Yes	Negative	Ophistonema libertate			S	MD	0.6						1.74665	0.698661
	DV036	Manabi	Crucita	34	20	Gillnets	Yes	Negative	Selene peruviana			S	MD	0.6						1.74665	0.698661
	DV036	Manabi	Crucita	34	20	Gillnets	Yes	Negative	Chloroscombrus orqueta			S	MD	0.6						1.74665	0.698661
	DV037	Manabi	Crucita	65	45	Gillnets	Yes	Negative	Ophistonema libertate	S	D	D	MD	0.6	0.4			1	0.6	0.36	0.144
	DV037	Manabi	Crucita	65	45	Gillnets	Yes	Negative	Selene peruviana	S	D	D	MD	0.6	0.4			1	0.6	0.36	0.144
	DV037	Manabi	Crucita	65	45	Gillnets	Yes	Negative	Selar crumenophthalmus	S	D	D	MD	0.6	0.4			1	0.6	0.36	0.144
	DV038	Manabi	Crucita	44	30	Gillnets	Yes	Negative	Ophistonema libertate		S	D	MD	0.6	0.3				1.45824	1.02077	0.408306
	DV038	Manabi	Crucita	44	30	Gillnets	Yes	Negative	Selene peruviana		S	D	MD	0.6	0.3				1.45824	1.02077	0.408306
	DV038	Manabi	Crucita	44	30	Gillnets	Yes	Negative	Chloroscombrus orqueta		S	D	MD	0.6	0.3				1.45824	1.02077	0.408306
	DV039	Manabi	Crucita	58	25	Gillnets	Yes	Negative	Ophistonema libertate			S	MD	0.7						1.74665	0.523995
	DV039	Manabi	Crucita	58	25	Gillnets	Yes	Negative	Selene peruviana			S	MD	0.7						1.74665	0.523995
	DV039	Manabi	Crucita	58	25	Gillnets	Yes	Negative	Chloroscombrus orqueta			S	MD	0.7						1.74665	0.523995
	DV040	Manabi	Crucita	64	40	Gillnets	Yes	Negative	Ophistonema libertate	I	I	D	MD	0.7	0.4	0.4		1.4	1.96	1.176	0.3528
	DV040	Manabi	Crucita	64	40	Gillnets	Yes	Negative	Selene peruviana	I	I	D	MD	0.7	0.4	0.4		1.4	1.96	1.176	0.3528
	DV040	Manabi	Crucita	64	40	Gillnets	Yes	Negative	Chloroscombrus orqueta	I	I	D	MD	0.7	0.4	0.4		1.4	1.96	1.176	0.3528
	DV041	Manabi	Crucita	47	35	Gillnets	Yes	Negative	Ophistonema libertate		I	D	MD	0.7	0.4	0.3			1.89571	1.13742	0.341227
	DV041	Manabi	Crucita	47	35	Gillnets	Yes	Negative	Selene peruviana		I	D	MD	0.7	0.4	0.3			1.89571	1.13742	0.341227
	DV041	Manabi	Crucita	47	35	Gillnets	Yes	Negative	Chloroscombrus orqueta		I	D	MD	0.7	0.4	0.3			1.89571	1.13742	0.341227
	DV042	Manabi	Crucita	39	17	Gillnets	Yes	Negative	Ophistonema libertate			D	MD	0.6	0.4					1.04799	0.419196
	DV042	Manabi	Crucita	39	17	Gillnets	Yes	Negative	Ophistonema libertate			D	MD	0.6	0.4					1.04799	0.419196
	DV042	Manabi	Crucita	39	17	Gillnets	Yes	Negative	Selene peruviana			D	MD	0.6	0.4					1.04799	0.419196
	DV043	Manabi	Crucita	32	12	Gillnets	Yes	Negative	Ophistonema libertate			D	MD	0.6	0.3					1.22266	0.489062
	DV043	Manabi	Crucita	32	12	Gillnets	Yes	Negative	Selene peruviana			D	MD	0.6	0.3					1.22266	0.489062
	DV043	Manabi	Crucita	32	12	Gillnets	Yes	Negative	Trachinotus paitensis			D	MD	0.6	0.3					1.22266	0.489062
	DV044	Manabi	Crucita	32	15	Gillnets	Yes	Negative	Trachinotus paitensis			S	D		0.3					1.74665	1.22266
	DV044	Manabi	Crucita	32	15	Gillnets	Yes	Negative	Selar crumenophthalmus			S	D		0.3					1.74665	1.22266
	DV044	Manabi	Crucita	32	15	Gillnets	Yes	Negative	Selene peruviana			S	D		0.3					1.74665	1.22266
	DV045	Manabi	Crucita	46	22	Gillnets	Yes	Negative	Scomberomorus sierra		S	D	MD	0.6	0.3				1.45824	1.02077	0.408306
	DV045	Manabi	Crucita	46	22	Gillnets	Yes	Negative	Sarda chiliensis		S	D	MD	0.6	0.3				1.45824	1.02077	0.408306
	DV046	Manabi	Crucita	47	30	Gillnets	Yes	Negative	Ophistonema libertate		I	S	MD	0.7		0.4			2.04153	2.04153	0.612459
	DV046	Manabi	Crucita	47	30	Gillnets	Yes	Negative	Scomberomorus sierra		I	S	MD	0.7		0.4			2.04153	2.04153	0.612459
	DV047	Manabi	Crucita	31	20	Gillnets	Yes	Negative	Ophistonema libertate			S	MD	0.6						1.74665	0.698661
	DV047	Manabi	Crucita	31	20	Gillnets	Yes	Negative	Selene peruviana			S	MD	0.6						1.74665	0.698661
	DV047	Manabi	Crucita	31	20	Gillnets	Yes	Negative	Chloroscombrus orqueta			S	MD	0.6						1.74665	0.698661
	DV048	Manabi	Crucita	42	27	Gillnets	Yes	Negative	Trachinotus paitensis			S	MD	0.6						1.74665	0.698661
	DV048	Manabi	Crucita	42	27	Gillnets	Yes	Negative	Selene peruviana			S	MD	0.6						1.74665	0.698661
	DV048	Manabi	Crucita	42	27	Gillnets	Yes	Negative	Chloroscombrus orqueta			S	MD	0.6						1.74665	0.698661
	DV049	Manabi	Crucita	42	30	Gillnets	Yes	Negative	Penaeus vannamei		S	D	MD	0.6	0.4				1.45824	0.874942	0.349977
	DV049	Manabi	Crucita	42	30	Gillnets	Yes	Negative	Ophistonema libertate		S	D	MD	0.6	0.4				1.45824	0.874942	0.349977
	PJ176	Manabi	Puerto Lopez	44	17	Gillnets	Yes	Negative	Sarda chiliensis			MI	MD	0.7			0.7			2.96931	0.890792
	PJ178	Manabi	Puerto Lopez	48	36	Gillnets	Yes	Negative	Brotula clarkae		MI	D	MD	0.6			0.6		2.33318	2.33318	0.933271
	PJ178	Manabi	Puerto Lopez	48	36	Gillnets	Yes	Negative	Paralonchurus dumerilii		MI	D	MD	0.6			0.6		2.33318	2.33318	0.933271
	PJ180	Manabi	Puerto Lopez	39	17	Gillnets	Yes	Negative	Paranthias colonus			S	MD	0.5						1.74665	0.873326
	PJ180	Manabi	Puerto Lopez	39	17	Gillnets	Yes	Negative	Pristigenys serrula			S	MD	0.5						1.74665	0.873326
	PJ181	Manabi	Puerto Lopez	28	11	Gillnets	Yes	Negative	Pristigenys serrula				MD	0.6							0.692526
	PJ181	Manabi	Puerto Lopez	28	11	Gillnets	Yes	Negative	Paranthias colonus				MD	0.6							0.692526
	PJ182	Manabi	Puerto Lopez	43	32	Gillnets	Yes	Negative	Paranthias colonus		S	S	MD	0.7					1.45824	1.45824	0.437471
	PJ182	Manabi	Puerto Lopez	43	32	Gillnets	Yes	Negative	Pristigenys serrula		S	S	MD	0.7					1.45824	1.45824	0.437471
	PJ183	Manabi	Puerto Lopez	52	41	Gillnets	Yes	Negative	Lutjanus sp.	MI	S	S	MD	0.4			0.4	1.4	1.4	1.4	0.84
	PJ183	Manabi	Puerto Lopez	52	41	Gillnets	Yes	Negative	Pristigenys serrula	MI	S	S	MD	0.4			0.4	1.4	1.4	1.4	0.84
	PJ183	Manabi	Puerto Lopez	52	41	Gillnets	Yes	Negative	Umbrina xanti	MI	S	S	MD	0.4			0.4	1.4	1.4	1.4	0.84
	PJ184	Manabi	Puerto Lopez	37	17	Gillnets	Yes	Negative	Paranthias colonus			MI	MD	0.7			0.7			2.96931	0.890792
	PJ184	Manabi	Puerto Lopez	37	17	Gillnets	Yes	Negative	Pristigenys serrula			MI	MD	0.7			0.7			2.96931	0.890792
	PJ184	Manabi	Puerto Lopez	37	17	Gillnets	Yes	Negative	Not identified			MI	MD	0.7			0.7			2.96931	0.890792
	PJ185	Manabi	Puerto Lopez	53	41	Gillnets	Yes	Negative	Sarda chiliensis	MI	S	S	MD	0.5			0.5	1.5	1.5	1.5	0.75
	PJ186	Manabi	Puerto Lopez	22	7	Gillnets	Yes	Negative	Lutjanus sp.				I			0.3					2.25071
	PJ186	Manabi	Puerto Lopez	22	7	Gillnets	Yes	Negative	Paranthias colonus				MD	0.5							0.865658
	PJ186	Manabi	Puerto Lopez	22	7	Gillnets	Yes	Negative	Pristigenys serrula				D		0.3						1.21192
	PJ187	Manabi	Puerto Lopez	43	25	Gillnets	Yes	Negative	Paranthias colonus			MI	MD	0.7			0.7			2.96931	0.890792
	PJ187	Manabi	Puerto Lopez	43	25	Gillnets	Yes	Negative	Pristigenys serrula			MI	MD	0.7			0.7			2.96931	0.890792
	PJ187	Manabi	Puerto Lopez	43	25	Gillnets	Yes	Negative	Lutjanus sp.			MI	MD	0.7			0.7			2.96931	0.890792
	PJ190	Manabi	Puerto Lopez	20	5	Gillnets	Yes	Negative	Trachinotus paitensis				S								1.73132
	PJ190	Manabi	Puerto Lopez	20	5	Gillnets	Yes	Negative	Caulolatilus affinis				S								1.73132
	PJ190	Manabi	Puerto Lopez	20	5	Gillnets	Yes	Negative	Diplectrum pacificum				S								1.73132
	PJ194	Manabi	Puerto Lopez	21	7	Gillnets	Yes	Negative	Istiophorus platypterus				MD	0.6							0.692526
	PJ196	Manabi	Machalilla	28	20	Gillnets	Yes	Negative	Penaeus vannamei			MI	MD	0.5			0.5			2.61998	1.30999
	PJ196	Manabi	Machalilla	28	20	Gillnets	Yes	Negative	Trachinotus paitensis			MI	MD	0.5			0.5			2.61998	1.30999
	PJ197	Manabi	Machalilla	45	37	Gillnets	Yes	Negative	Trachinotus paitensis		MI	S	MD	0.8			0.8		2.62483	2.62483	0.524965
	PJ197	Manabi	Machalilla	45	37	Gillnets	Yes	Negative	Penaeus vannamei		MI	S	MD	0.8			0.8		2.62483	2.62483	0.524965
	PJ198	Manabi	Machalilla	65	20	Gillnets	Yes	Negative	Penaeus vannamei			MI	S				0.7			2.96931	2.96931
	PJ198	Manabi	Machalilla	65	20	Gillnets	Yes	Negative	Trachinotus paitensis			MI	S				0.7			2.96931	2.96931
	PJ199	Manabi	Machalilla	18	5	Gillnets	Yes	Negative	Penaeus vannamei				S								1.73132
	PJ199	Manabi	Machalilla	18	5	Gillnets	Yes	Negative	Trachinotus paitensis				S								1.73132
	PJ200	Manabi	Machalilla	22	12	Gillnets	Yes	Negative	Penaeus vannamei				MD	0.5							0.865658
	PJ200	Manabi	Machalilla	22	12	Gillnets	Yes	Negative	Trachinotus paitensis				MD	0.5							0.865658
	PJ200	Manabi	Machalilla	22	12	Gillnets	Yes	Negative	Caulolatilus affinis				MD	0.5							0.865658
	PJ201	Manabi	Machalilla	43	30	Gillnets	Yes	Negative	Penaeus vannamei		MI	S	MD	0.8			0.8		2.62483	2.62483	0.524965
	PJ201	Manabi	Machalilla	43	30	Gillnets	Yes	Negative	Trachinotus paitensis		MI	S	MD	0.8			0.8		2.62483	2.62483	0.524965
	PJ202	Manabi	Machalilla	18	5	Gillnets	Yes	Negative	Trachinotus paitensis				MD	0.5							0.865658
	PJ202	Manabi	Machalilla	18	5	Gillnets	Yes	Negative	Penaeus vannamei				MD	0.5							0.865658
	PJ203	Manabi	Machalilla	31	16	Gillnets	Yes	Negative	Ophistonema libertate			S	MD	0.9						1.74665	0.174665
	PJ203	Manabi	Machalilla	31	16	Gillnets	Yes	Negative	Decapterus macrosoma			S	MD	0.9						1.74665	0.174665
	PJ204	Manabi	Machalilla	29	19	Gillnets	Yes	Negative	Penaeus vannamei			S	MD	0.4						1.74665	1.04799
	PJ204	Manabi	Machalilla	29	19	Gillnets	Yes	Negative	Trachinotus paitensis			S	MD	0.4						1.74665	1.04799
	PJ205	Manabi	Machalilla	38	26	Gillnets	Yes	Negative	Penaeus vannamei		MI	S	S				0.6		2.33318	2.33318	2.33318
	PJ205	Manabi	Machalilla	38	26	Gillnets	Yes	Negative	Trachinotus paitensis		MI	S	S				0.6		2.33318	2.33318	2.33318
	PJ206	Manabi	Machalilla	35	10	Gillnets	Yes	Negative	Trachinotus paitensis				MD	0.5							0.865658
	PJ206	Manabi	Machalilla	35	10	Gillnets	Yes	Negative	Penaeus vannamei				MD	0.5							0.865658
	PJ207	Manabi	Machalilla	43	33	Gillnets	Yes	Negative	Penaeus vannamei		MI	S	D				0.6		2.33318	2.33318	2.33318
	PJ207	Manabi	Machalilla	43	33	Gillnets	Yes	Negative	Trachinotus paitensis		MI	S	MD	0.6			0.6		2.33318	2.33318	0.933271
	PJ208	Manabi	Machalilla	38	20	Gillnets	Yes	Negative	Trachinotus paitensis			MI	MD	0.7			0.7			2.96931	0.890792
	PJ208	Manabi	Machalilla	38	20	Gillnets	Yes	Negative	Penaeus vannamei			MI	MD	0.7			0.7			2.96931	0.890792
	PJ209	Manabi	Machalilla	60	30	Gillnets	Yes	Negative	Ophistonema libertate		MI	S	MD	0.8			0.8		2.62483	2.62483	0.524965
	PJ209	Manabi	Machalilla	60	30	Gillnets	Yes	Negative	Penaeus vannamei		MI	S	MD	0.8			0.8		2.62483	2.62483	0.524965
	PJ210	Manabi	Machalilla	46	38	Gillnets	Yes	Negative	Ophistonema libertate	MI	S	MD	MD	0.6			0.6	1.6	1.6	0.64	0.256
	PJ219	Manabi	Crucita	27	13	Gillnets	Yes	Negative	Trachinotus paitensis				MD	0.5							0.865658
	PJ219	Manabi	Crucita	27	13	Gillnets	Yes	Negative	Centropomus spp.				MD	0.5							0.865658
	PJ219	Manabi	Crucita	27	13	Gillnets	Yes	Negative	Penaeus vannamei				MD	0.5							0.865658
	PJ220	Manabi	Crucita	42	20	Gillnets	Yes	Negative	Trachinotus paitensis			S	MD	0.6						1.74665	0.698661
	PJ220	Manabi	Crucita	42	20	Gillnets	Yes	Negative	Centropomus spp.			S	MD	0.6						1.74665	0.698661
	PJ221	Manabi	Crucita	29	15	Gillnets	Yes	Negative	Centropomus spp.			D	MD	0.6	0.4					1.04799	0.419196
	PJ221	Manabi	Crucita	29	15	Gillnets	Yes	Negative	Trachinotus paitensis			D	MD	0.6	0.4					1.04799	0.419196
	PJ221	Manabi	Crucita	29	15	Gillnets	Yes	Negative	Chloroscombrus orqueta			D	MD	0.6	0.4					1.04799	0.419196
	PJ222	Manabi	Crucita	63	49	Gillnets	Yes	Negative	Trachinotus paitensis	MI	S	S	MD	0.7			0.7	1.7	1.7	1.7	0.51
	PJ222	Manabi	Crucita	63	49	Gillnets	Yes	Negative	Diplectrum pacificum	MI	S	S	MD	0.7			0.7	1.7	1.7	1.7	0.51
	PJ222	Manabi	Crucita	63	49	Gillnets	Yes	Negative	Caulolatilus affinis	MI	S	S	MD	0.7			0.7	1.7	1.7	1.7	0.51
	PJ223	Manabi	Crucita	42	35	Gillnets	Yes	Negative	Scomberomorus sierra		MI	S	S				0.5		2.18735	2.18735	2.18735
	PJ224	Manabi	Crucita	52	30	Gillnets	Yes	Negative	Trachinotus paitensis		MI	S	MD	0.7			0.7		2.479	2.479	0.7437
	PJ224	Manabi	Crucita	52	30	Gillnets	Yes	Negative	Hoplopagrus guentherii		MI	S	MD	0.7			0.7		2.479	2.479	0.7437
	PJ225	Manabi	Crucita	59	47	Gillnets	Yes	Negative	Ophistonema libertate	MI	S	S	MD	0.6			0.6	1.6	1.6	1.6	0.64
	PJ225	Manabi	Crucita	59	47	Gillnets	Yes	Negative	Scomberomorus sierra	MI	S	S	MD	0.6			0.6	1.6	1.6	1.6	0.64
	PJ226	Manabi	Crucita	22	10	Gillnets	Yes	Negative	Ophistonema libertate				S								1.73132
	PJ226	Manabi	Crucita	22	10	Gillnets	Yes	Negative	Selene peruviana				S								1.73132
	PJ226	Manabi	Crucita	22	10	Gillnets	Yes	Negative	Chloroscombrus orqueta				S								1.73132
	PJ227	Manabi	Crucita	24	5	Gillnets	Yes	Negative	Ophistonema libertate				D		0.4						1.03879
	PJ227	Manabi	Crucita	24	5	Gillnets	Yes	Negative	Selene peruviana				D		0.4						1.03879
	PJ227	Manabi	Crucita	24	5	Gillnets	Yes	Negative	Chloroscombrus orqueta				D		0.4						1.03879
	PJ228	Manabi	Crucita	39	17	Gillnets	Yes	Negative	Ophistonema libertate			S	MD	0.5						1.74665	0.873326
	PJ229	Manabi	Crucita	19	5	Gillnets	Yes	Negative	Trachinotus paitensis				MD	0.8							0.346263
	PJ229	Manabi	Crucita	19	5	Gillnets	Yes	Negative	Caulolatilus affinis				MD	0.8							0.346263
	PJ229	Manabi	Crucita	19	5	Gillnets	Yes	Negative	Diplectrum pacificum				MD	0.8							0.346263
	PJ230	Manabi	Crucita	50	20	Gillnets	Yes	Negative	Trachinotus paitensis			S	MD	0.6						1.74665	0.698661
	PJ230	Manabi	Crucita	50	20	Gillnets	Yes	Negative	Caulolatilus affinis			S	MD	0.6						1.74665	0.698661
	PJ230	Manabi	Crucita	50	20	Gillnets	Yes	Negative	Diplectrum pacificum			S	MD	0.6						1.74665	0.698661
	PJ231	Manabi	Crucita	63	40	Gillnets	Yes	Negative	Trachinotus paitensis	MI	D				0.3			1	0.7
	PJ232	Manabi	Crucita	19	5	Gillnets	Yes	Negative	Trachinotus paitensis				MD	0.6							0.692526
	PJ233	Manabi	Crucita	18	5	Gillnets	Yes	Negative	Trachinotus paitensis				MD	0.9							0.173132
	PJ233	Manabi	Crucita	18	5	Gillnets	Yes	Negative	Caulolatilus affinis				MD	0.9							0.173132
	PJ233	Manabi	Crucita	18	5	Gillnets	Yes	Negative	Centropomus spp.				MD	0.9							0.173132
	PJ234	Manabi	Crucita	38	20	Gillnets	Yes	Negative	Trachinotus paitensis			MI	MD	0.6			0.6			2.79464	1.11786
	PJ234	Manabi	Crucita	38	20	Gillnets	Yes	Negative	Caulolatilus affinis			MI	MD	0.6			0.6			2.79464	1.11786
	PJ234	Manabi	Crucita	38	20	Gillnets	Yes	Negative	Diplectrum pacificum			MI	MD	0.6			0.6			2.79464	1.11786
	PJ235	Manabi	Crucita	46	20	Gillnets	Yes	Negative	Trachinotus paitensis			S	MD	0.6						1.74665	0.698661
	PJ235	Manabi	Crucita	46	20	Gillnets	Yes	Negative	Hoplopagrus guentherii			S	MD	0.6						1.74665	0.698661
	PJ236	Manabi	Crucita	41	5	Gillnets	Yes	Negative	Trachinotus paitensis				MD	0.6							0.692526
	PJ236	Manabi	Crucita	41	5	Gillnets	Yes	Negative	Hoplopagrus guentherii				MD	0.6							0.692526
	PJ237	Manabi	Crucita	21	8	Gillnets	Yes	Negative	Trachinotus paitensis				MD	0.7							0.519395
	PJ237	Manabi	Crucita	21	8	Gillnets	Yes	Negative	Hoplopagrus guentherii				MD	0.7							0.519395
	PJ238	Manabi	Crucita	49	35	Gillnets	Yes	Negative	Trachinotus paitensis	MI	S	S	MD	0.9			0.9	1.9	1.9	1.9	0.19
	PJ239	Manabi	Crucita	29	11	Gillnets	Yes	Negative	Trachinotus paitensis				MD	0.7							0.519395
	PJ239	Manabi	Crucita	29	11	Gillnets	Yes	Negative	Centropomus spp.				MD	0.7							0.519395
	PJ240	Manabi	Crucita	49	30	Gillnets	Yes	Negative	Ophistonema libertate		MI	S	MD	0.7			0.7		2.479	2.479	0.7437
	PJ240	Manabi	Crucita	49	30	Gillnets	Yes	Negative	Trachinotus paitensis		MI	S	MD	0.7			0.7		2.479	2.479	0.7437
	PJ241	Manabi	Crucita	29	9	Gillnets	Yes	Negative	Ophistonema libertate				MD	0.6							0.692526
	PJ242	Manabi	Crucita	37	20	Gillnets	Yes	Negative	Ophistonema libertate			S	MD	0.6						1.74665	0.698661
	PJ243	Manabi	Crucita	67	57	Gillnets	Yes	Negative	Lycengraulis poeyi	MI	D	MD	MD	0.7	0.5		0.7	1.7	0.85	0.255	0.0765
	PJ243	Manabi	Crucita	67	57	Gillnets	Yes	Negative	Selar crumenophthalmus	MI	D	MD	MD	0.7	0.5		0.7	1.7	0.85	0.255	0.0765
	PJ243	Manabi	Crucita	67	57	Gillnets	Yes	Negative	Ophistonema libertate	MI	D	MD	MD	0.7	0.5		0.7	1.7	0.85	0.255	0.0765
	PJ244	Manabi	Crucita	57	47	Gillnets	Yes	Negative	Ophistonema libertate	MI	S	S	MD	0.7			0.7	1.7	1.7	1.7	0.51
	PJ244	Manabi	Crucita	57	47	Gillnets	Yes	Negative	Caranx caninus	MI	S	S	MD	0.7			0.7	1.7	1.7	1.7	0.51
	PJ244	Manabi	Crucita	57	47	Gillnets	Yes	Negative	Selar crumenophthalmus	MI	S	S	MD	0.7			0.7	1.7	1.7	1.7	0.51
	PJ245	Manabi	Crucita	45	33	Gillnets	Yes	Negative	Penaeus vannamei		MI	S	MD	0.7			0.7		2.479	2.479	0.7437
	PJ245	Manabi	Crucita	45	33	Gillnets	Yes	Negative	Ophistonema libertate		MI	S	MD	0.7			0.7		2.479	2.479	0.7437
	PJ246	Manabi	Crucita	63	54	Gillnets	Yes	Negative	Ophistonema libertate	MI	S	MD	MD	0.7			0.7	1.7	1.7	0.51	0.153
	PJ246	Manabi	Crucita	63	54	Gillnets	Yes	Negative	Trachinotus paitensis	MI	S	MD	MD	0.7			0.7	1.7	1.7	0.51	0.153
	PJ246	Manabi	Crucita	63	54	Gillnets	Yes	Negative	Lycengraulis poeyi	MI	S	MD	MD	0.7			0.7	1.7	1.7	0.51	0.153
	PJ247	Manabi	Crucita	43	30	Gillnets	Yes	Negative	Ophistonema libertate		MI	S	MD	0.5			0.5		2.18735	2.18735	1.09368
	PJ247	Manabi	Crucita	43	30	Gillnets	Yes	Negative	Selar crumenophthalmus		MI	S	MD	0.5			0.5		2.18735	2.18735	1.09368
	PJ248	Manabi	Crucita	29	15	Gillnets	Yes	Negative	Peprilus medius			S	MD	0.9						1.74665	0.174665
	PJ248	Manabi	Crucita	29	15	Gillnets	Yes	Negative	Trachinotus paitensis			S	MD	0.9						1.74665	0.174665
	PJ249	Manabi	Crucita	42	5	Gillnets	Yes	Negative	Ophistonema libertate				MD	0.7							0.519395
	PJ249	Manabi	Crucita	42	5	Gillnets	Yes	Negative	Selene peruviana				MD	0.7							0.519395
	PJ249	Manabi	Crucita	42	5	Gillnets	Yes	Negative	Trachinotus paitensis				MD	0.7							0.519395
	PJ250	Manabi	Crucita	51	40	Gillnets	Yes	Negative	Ophistonema libertate	MI	S	S	MD	0.8			0.8	1.8	1.8	1.8	0.36
	PJ250	Manabi	Crucita	51	40	Gillnets	Yes	Negative	Trachinotus paitensis	MI	S	S	MD	0.8			0.8	1.8	1.8	1.8	0.36
	PJ250	Manabi	Crucita	51	40	Gillnets	Yes	Negative	Lycengraulis poeyi	MI	S	S	MD	0.8			0.8	1.8	1.8	1.8	0.36
	PJ251	Manabi	Crucita	25	10	Gillnets	Yes	Negative	Ophistonema libertate				D		0.5						0.865658
	PJ251	Manabi	Crucita	25	10	Gillnets	Yes	Negative	Selene peruviana				D		0.5						0.865658
	PJ251	Manabi	Crucita	25	10	Gillnets	Yes	Negative	Selar crumenophthalmus				D		0.5						0.865658
	PJ252	Manabi	Crucita	23	5	Gillnets	Yes	Negative	Ophistonema libertate				MD	0.6							0.692526
	PJ252	Manabi	Crucita	23	5	Gillnets	Yes	Negative	Trachinotus paitensis				MD	0.6							0.692526
	PJ253	Manabi	Crucita	41	29	Gillnets	Yes	Negative	Ophistonema libertate		MI	S	MD	0.5			0.5		2.18735	2.18735	1.09368
	PJ253	Manabi	Crucita	41	29	Gillnets	Yes	Negative	Selene peruviana		MI	S	MD	0.5			0.5		2.18735	2.18735	1.09368
	PJ254	Manabi	Crucita	42	20	Gillnets	Yes	Negative	Ophistonema libertate			MI	MD	0.5			0.5			2.61998	1.30999
	PJ254	Manabi	Crucita	42	20	Gillnets	No	Negative	Lycengraulis poeyi			MI	MD	0.5			0.5			2.61998	1.30999
	PJ255	Manabi	Crucita	42	34	Gillnets	No	NaN	Scomberomorus sierra		MI	S	S				0.6		2.33318	2.33318	2.33318
	PJ255	Manabi	Crucita	42	34	Gillnets	No	NaN	Auxis thazard		MI	S	S				0.6		2.33318	2.33318	2.33318
	PJ256	Manabi	Puerto Lopez	64	52	Gillnets	Yes	Negative	Scomberomorus sierra	MI	S	S	MD	0.6			0.6	1.6	1.6	1.6	0.64
	PJ257	Manabi	Puerto Lopez	62	35	Gillnets	Yes	Negative	Istiophorus platypterus	MI	S	S	MD	0.5			0.5	1.5	1.5	1.5	0.75
	PJ259	Manabi	Puerto Lopez	62	34	Gillnets	Yes	Negative	Scomber japonicus	MI	S	MD		0.8			0.8	1.8	1.8	0.36
	PJ259	Manabi	Puerto Lopez	62	34	Gillnets	Yes	Negative	Auxis thazard	MI	S	MD		0.8			0.8	1.8	1.8	0.36
	PJ266	Manabi	Puerto Lopez	62	45	Gillnets	Yes	Negative	Auxis thazard	MI	D	D	MD	0.7			0.7	1.7	1.7	1.7	0.51
	PJ266	Manabi	Puerto Lopez	62	45	Gillnets	Yes	Negative	Scomber japonicus	MI	D	D	MD	0.7			0.7	1.7	1.7	1.7	0.51
	PJ267	Manabi	Puerto Lopez	65	51	Gillnets	Yes	Negative	Scomberomorus sierra	MI	S	S	MD	0.5			0.5	1.5	1.5	1.5	0.75
	PJ267	Manabi	Puerto Lopez	65	51	Gillnets	Yes	Negative	Caranx caninus	MI	S	S	MD	0.5			0.5	1.5	1.5	1.5	0.75
	PJ267	Manabi	Puerto Lopez	65	51	Gillnets	Yes	Negative	Paralonchurus dumerilii	MI	S	S	MD	0.5			0.5	1.5	1.5	1.5	0.75
	EB269	Santa Elena	Salinas	51	40	Gillnets	Yes	Negative	Mugil cephalus	MI	S	D	MD	0.98	0.5		1	2	2	1	0.02
	EB269	Santa Elena	Salinas	51	40	Gillnets	Yes	Negative	Caranx caninus	MI	S	D	MD	0.98	0.5		1	2	2	1	0.02
	EB270	Santa Elena	Salinas	70	40	Spearfishing	Yes	Negative	Octopus mimus	S	S	D	MD	0.85	0.5			1	1	0.5	0.075
	EB271	Santa Elena	Salinas	52	36	Spearfishing	Yes	Negative	Mugil cephalus	S	S	S	MD	0.8				1	1	1	0.2
	EB271	Santa Elena	Salinas	52	36	Spearfishing	Yes	Negative	Caranx caninus	S	S	S	MD	0.8				1	1	1	0.2
	EB272	Santa Elena	Salinas	67	50	Spearfishing	Yes	Negative	Octopus mimus	S	S	D	MD	0.7	0.5			1	1	0.5	0.15
	EB272	Santa Elena	Salinas	67	50	Spearfishing	Yes	Negative	Panulirus gracilis	S	S	D	MD	0.7	0.5			1	1	0.5	0.15
	EB273	Santa Elena	Salinas	47	25	Gillnets	Yes	Negative	Cynoscion albus		S	S	MD	0.8					1.45824	1.45824	0.291647
	EB273	Santa Elena	Salinas	47	25	Gillnets	Yes	Negative	Lutjanus sp.		S	S	MD	0.8					1.45824	1.45824	0.291647
	EB274	Santa Elena	Salinas	71	40	Gillnets	Yes	Negative	Mugil cephalus	MI	S	D	MD	1	0.5		1	2	2	1	0
	EB274	Santa Elena	Salinas	71	40	Gillnets	Yes	Negative	Lutjanus sp.	MI	S	D	MD	1	0.5		1	2	2	1	0
	EB274	Santa Elena	Salinas	71	40	Gillnets	Yes	Negative	Cynoscion albus	MI	S	D	MD	1	0.5		1	2	2	1	0
	EB275	Santa Elena	Salinas	65	40	Gillnets	Yes	Negative	Mugil cephalus	MI	S	S	MD	1			1	2	2	2	0
	EB275	Santa Elena	Salinas	65	40	Spearfishing	Yes	Negative	Octopus mimus	MI	S	S	MD	1			1	2	2	2	0
	EB275	Santa Elena	Salinas	65	40	Spearfishing	Yes	Negative	Panulirus gracilis	MI	S	S	MD	1			1	2	2	2	0
	EB276	Santa Elena	Salinas	48	37	Gillnets	Yes	Negative	Mugil cephalus	MI	S	S	MD	1			1	2	2	2	0
	EB277	Santa Elena	Salinas	32	25	Spearfishing	No	NaN	Octopus mimus		S	S	S						1.45824	1.45824	1.45824
	EB277	Santa Elena	Salinas	32	25	Spearfishing	No	NaN	Panulirus gracilis		S	S	S						1.45824	1.45824	1.45824
	EB277	Santa Elena	Salinas	32	25	Spearfishing	No	NaN	Hyporthodus niphobles		S	S	S						1.45824	1.45824	1.45824
	EB278	Santa Elena	Salinas	52	32	Spearfishing	Yes	Negative	Octopus mimus		S	S	D		0.3				1.45824	1.45824	1.02077
	EB278	Santa Elena	Salinas	52	32	Spearfishing	Yes	Negative	Hyporthodus niphobles		S	S	D		0.3				1.45824	1.45824	1.02077
	EB278	Santa Elena	Salinas	52	32	Spearfishing	Yes	Negative	Seriola rivoliana		S	S	D		0.3				1.45824	1.45824	1.02077
	EB279	Santa Elena	Salinas	35	22	Spearfishing	No	NaN	Octopus mimus			S	S							1.74665	1.74665
	EB279	Santa Elena	Salinas	35	22	Spearfishing	No	NaN	Centropomus spp.			S	S							1.74665	1.74665
	EB279	Santa Elena	Salinas	35	22	Spearfishing	No	NaN	Hyporthodus niphobles			S	S							1.74665	1.74665
	EB280	Santa Elena	Salinas	54	40	Spearfishing	Yes	Negative	Octopus mimus	S	S	D	D		0.5			1	1	0.5	0.25
	EB280	Santa Elena	Salinas	54	40	Spearfishing	Yes	Negative	Panulirus gracilis	S	S	D	D		0.5			1	1	0.5	0.25
	EB280	Santa Elena	Salinas	54	40	Spearfishing	Yes	Negative	Seriola rivoliana	S	S	D	D		0.5			1	1	0.5	0.25
	EB281	Santa Elena	Salinas	39	8	Spearfishing	No	NaN	Octopus mimus				S								1.73132
	EB281	Santa Elena	Salinas	39	8	Spearfishing	No	NaN	Panulirus gracilis				S								1.73132
	EB282	Santa Elena	Salinas	46	26	Spearfishing	Yes	Negative	Octopus mimus		S	S	MD	0.65					1.45824	1.45824	0.510383
	EB282	Santa Elena	Salinas	46	26	Spearfishing	Yes	Negative	Panulirus gracilis		S	S	MD	0.65					1.45824	1.45824	0.510383
	EB282	Santa Elena	Salinas	46	26	Spearfishing	Yes	Negative	Centropomus spp.		S	S	MD	0.65					1.45824	1.45824	0.510383
	EB283	Santa Elena	Salinas	29	16	Spearfishing	Yes	Negative	Octopus mimus			S	D		0.5					1.74665	0.873326
	EB283	Santa Elena	Salinas	29	16	Spearfishing	Yes	Negative	Hyporthodus niphobles			S	D		0.5					1.74665	0.873326
	EB283	Santa Elena	Salinas	29	16	Spearfishing	Yes	Negative	Centropomus spp.			S	D		0.5					1.74665	0.873326
	EB284	Santa Elena	Salinas	27	13	Spearfishing	Yes	Negative	Octopus mimus			S	D		0.5					1.74665	0.873326
	EB284	Santa Elena	Salinas	27	13	Spearfishing	Yes	Negative	Panulirus gracilis			S	D		0.5					1.74665	0.873326
	EB285	Santa Elena	Salinas	23	5	Spearfishing	No	NaN	Octopus mimus				S								1.73132
	EB285	Santa Elena	Salinas	23	5	Spearfishing	No	NaN	Panulirus gracilis				S								1.73132
	EB285	Santa Elena	Salinas	23	5	Spearfishing	No	NaN	Hyporthodus niphobles				S								1.73132
	EB292	Santa Elena	Salinas	77	50	Gillnets	Yes	Negative	Mugil cephalus	MI	S	MD	MD	0.99			0.8	1.8	1.8	0.018	0.00018
	EB292	Santa Elena	Salinas	77	50	Gillnets	Yes	Negative	Hemiramphus saltator	S	S	S	S					1	1	1	1
	EB293	Santa Elena	Salinas	42	25	Gillnets	Yes	Negative	Mugil cephalus		S	S	MD	0.8					1.45824	1.45824	0.291647
	EB293	Santa Elena	Salinas	42	25	Spearfishing	Yes	Negative	Octopus mimus		S	S	MD	0.8					1.45824	1.45824	0.291647
	EB294	Santa Elena	Salinas	56	30	Gillnets	Yes	Negative	Mugil cephalus		MI	S	MD	0.9			1		2.91647	2.91647	0.291647
	EB295	Santa Elena	Salinas	33	21	Gillnets	Yes	Negative	Haemulopsis leuciscus			S	MD	0.9						1.74665	0.174665
	EB295	Santa Elena	Salinas	33	21	Gillnets	Yes	Negative	Lutjanus sp.			S	MD	0.9						1.74665	0.174665
	EB295	Santa Elena	Salinas	33	21	Gillnets	Yes	Negative	Cynoscion albus			S	MD	0.9						1.74665	0.174665
	EB296	Santa Elena	Salinas	53	40	Gillnets	Yes	Negative	Mugil cephalus	MI	S	S	MD	1			0.9	1.9	1.9	1.9	0
	EB296	Santa Elena	Salinas	53	40	Spearfishing	Yes	Negative	Octopus mimus	MI	S	S	D		0.5		0.9	1.9	1.9	1.9	0.95
	EB297	Santa Elena	Salinas	48	20	Handlines	Yes	Negative	Caulolatilus affinis			S	D		0.5					1.74665	0.873326
	EB297	Santa Elena	Salinas	48	20	Handlines	Yes	Negative	Diplectrum pacificum			S	D		0.5					1.74665	0.873326
	EB297	Santa Elena	Salinas	48	20	Handlines	Yes	Negative	Paralabrax callaensis			S	D		0.5					1.74665	0.873326
	EB298	Santa Elena	Ayangue	58	45	Gillnets	Yes	Negative	Hippoglossina tetrophthalma	S	S	S	MD	0.9				1	1	1	0.1
	EB298	Santa Elena	Ayangue	58	45	Gillnets	Yes	Negative	Trachinotus paitensis	S	S	S	MD	0.9				1	1	1	0.1
	EB298	Santa Elena	Ayangue	58	45	Gillnets	Yes	Negative	Penaeus vannamei	S	S	S	MD	0.9				1	1	1	0.1
	EB299	Santa Elena	Ayangue	67	50	Gillnets	Yes	Negative	Penaeus vannamei			S	MD	0.6						1.74665	0.698661
	EB299	Santa Elena	Ayangue	67	50	Gillnets	Yes	Negative	Hippoglossina tetrophthalma	S	D			0.5				1	1
	EB300	Santa Elena	Ayangue	52	40	Gillnets	Yes	Negative	Penaeus vannamei	S	MI	S	D		0.5		0.7	1	1.7	1.7	0.85
	EB300	Santa Elena	Ayangue	52	40	Gillnets	Yes	Negative	Hippoglossina tetrophthalma	S	S	S	D		0.5			1	1	1	0.5
	EB300	Santa Elena	Ayangue	52	40	Gillnets	Yes	Negative	Trachinotus paitensis	S	S	S	D		0.5			1	1	1	0.5
	EB301	Santa Elena	Ayangue	40	35	Gillnets	Yes	Negative	Penaeus vannamei	MI	S	S	MD	0.9			0.9	1.9	1.9	1.9	0.19
	EB301	Santa Elena	Ayangue	40	35	Gillnets	Yes	Negative	Hippoglossina tetrophthalma	MI	S	S	MD	0.9			0.9	1.9	1.9	1.9	0.19
	EB302	Santa Elena	Ayangue	39	30	Gillnets	Yes	Negative	Penaeus vannamei		MI	S	MD	0.9			0.9		2.77065	2.77065	0.277065
	EB302	Santa Elena	Ayangue	39	30	Gillnets	Yes	Negative	Hippoglossina tetrophthalma		MI	S	MD	0.9			0.9		2.77065	2.77065	0.277065
	EB302	Santa Elena	Ayangue	39	30	Gillnets	Yes	Negative	Trachinotus paitensis		MI	S	S				0.9		2.77065	2.77065	2.77065
	EB303	Santa Elena	Ayangue	67	50	Gillnets	Yes	Negative	Hippoglossina tetrophthalma	MI	S	D	MD	1	0.5		1	2	2	1	0
	EB303	Santa Elena	Ayangue	67	50	Gillnets	Yes	Negative	Cynoscion albus	MI	S	D	MD	1	0.5		1	2	2	1	0
	EB303	Santa Elena	Ayangue	67	50	Gillnets	Yes	Negative	Penaeus vannamei	MI	S	D	MD	1	0.5		1	2	2	1	0
	EB304	Santa Elena	Ayangue	32	18	Gillnets	Yes	Negative	Penaeus vannamei			S	MD	0.7						1.74665	0.523995
	EB304	Santa Elena	Ayangue	32	18	Gillnets	Yes	Negative	Hippoglossina tetrophthalma			S	MD	0.7						1.74665	0.523995
	EB305	Santa Elena	Ayangue	26	14	Gillnets	No	NaN	Penaeus vannamei			S	S							1.74665	1.74665
	EB305	Santa Elena	Ayangue	26	14	Gillnets	No	NaN	Hippoglossina tetrophthalma			S	S							1.74665	1.74665
	EB305	Santa Elena	Ayangue	26	14	Gillnets	No	NaN	Trachinotus paitensis			S	S							1.74665	1.74665
	EB306	Santa Elena	Ayangue	46	28	Gillnets	No	NaN	Brotula clarkae		S	S	S						1.45824	1.45824	1.45824
	EB306	Santa Elena	Ayangue	46	28	Gillnets	No	NaN	Hippoglossina tetrophthalma		S	S	S						1.45824	1.45824	1.45824
	EB307	Santa Elena	Ayangue	48	20	Gillnets	Yes	Negative	Hippoglossina tetrophthalma			S	MD	0.7						1.74665	0.523995
	EB308	Santa Elena	Ayangue	19	10	Gillnets	Yes	Negative	Penaeus vannamei				MD	0.6							0.692526
	EB308	Santa Elena	Ayangue	19	10	Gillnets	Yes	Negative	Peprilus medius				MD	0.6							0.692526
	EB309	Santa Elena	Ayangue	45	37	Gillnets	Yes	Negative	Penaeus vannamei	MI	S	S	MD	0.9			0.9	1.9	1.9	1.9	0.19
	EB309	Santa Elena	Ayangue	45	37	Gillnets	Yes	Negative	Peprilus medius	MI	S	S	MD	0.9			0.9	1.9	1.9	1.9	0.19
	EB310	Santa Elena	Ayangue	59	30	Gillnets	No	NaN	Penaeus vannamei		S	S	S						1.45824	1.45824	1.45824
	EB310	Santa Elena	Ayangue	59	30	Gillnets	No	NaN	Hippoglossina tetrophthalma		S	S	S						1.45824	1.45824	1.45824
	EB310	Santa Elena	Ayangue	59	30	Gillnets	No	NaN	Peprilus medius		S	S	S						1.45824	1.45824	1.45824
	EB311	Santa Elena	Ayangue	65	40	Gillnets	Yes	Negative	Penaeus vannamei	S	S	S	MD	0.9				1	1	1	0.1
	EB312	Santa Elena	Ayangue	23	15	Gillnets	Yes	Negative	Penaeus vannamei			S	MD	0.7						1.74665	0.523995
	EB312	Santa Elena	Ayangue	23	15	Gillnets	Yes	Negative	Bagre spp.			S	MD	0.7						1.74665	0.523995
	EB313	Santa Elena	Jambeli	33	21	Gillnets	Yes	Negative	Anchoa naso			S	MD	0.8						1.74665	0.34933
	EB313	Santa Elena	Jambeli	33	21	Gillnets	Yes	Negative	Ophistonema libertate			S	MD	0.8						1.74665	0.34933
	EB313	Santa Elena	Jambeli	33	21	Gillnets	Yes	Negative	Centropomus spp.			S	MD	0.8						1.74665	0.34933
	EB314	Santa Elena	Jambeli	76	61	Gillnets	Yes	Negative	Anchoa naso	MI	S	S	MD	0.9			1	2	2	2	0.2
	EB314	Santa Elena	Jambeli	76	61	Gillnets	Yes	Negative	Ophistonema libertate	MI	S	S	MD	0.9			1	2	2	2	0.2
	EB314	Santa Elena	Jambeli	76	61	Gillnets	Yes	Negative	Bothus constellatus	MI	S	S	MD	0.9			1	2	2	2	0.2
	EB315	Santa Elena	Jambeli	37	30	Gillnets	Yes	Negative	Ophistonema libertate		S	S	MD	0.9					1.45824	1.45824	0.145824
	EB315	Santa Elena	Jambeli	37	30	Gillnets	Yes	Negative	Bothus constellatus		S	S	MD	0.9					1.45824	1.45824	0.145824
	EB316	Santa Elena	Jambeli	60	50	Gillnets	Yes	Negative	Mugil cephalus	MI	S	S	MD	0.9			1	2	2	2	0.2
	EB316	Santa Elena	Jambeli	60	50	Gillnets	Yes	Negative	Bothus constellatus	MI	S	S	MD	0.9			1	2	2	2	0.2
	EB317	Santa Elena	Jambeli	45	33	Gillnets	Yes	Negative	Peprilus medius		S	S	MD	0.8					1.45824	1.45824	0.291647
	EB317	Santa Elena	Jambeli	45	33	Gillnets	Yes	Negative	Penaeus vannamei		S	S	MD	0.8					1.45824	1.45824	0.291647
	EB317	Santa Elena	Jambeli	45	33	Gillnets	Yes	Negative	Penaeus stylirostris		S	S	MD	0.8					1.45824	1.45824	0.291647
	EB318	Santa Elena	Jambeli	18	9	Gillnets	Yes	Negative	Peprilus medius				MD	0.75							0.432829
	EB318	Santa Elena	Jambeli	18	9	Gillnets	Yes	Negative	Penaeus vannamei				MD	0.75							0.432829
	EB319	Santa Elena	Jambeli	62	55	Gillnets	Yes	Negative	Mugil cephalus	MI	S	S	MD	0.9			0.9	1.9	1.9	1.9	0.19
	EB319	Santa Elena	Jambeli	62	55	Gillnets	Yes	Negative	Haemulopsis leuciscus	MI	S	S	MD	0.9			0.9	1.9	1.9	1.9	0.19
	EB320	Santa Elena	Jambeli	26	26	Gillnets	Yes	Negative	Penaeus vannamei		S	S	MD	0.7					1.45824	1.45824	0.437471
	EB320	Santa Elena	Jambeli	26	26	Gillnets	Yes	Negative	Trachinotus paitensis		S	S	MD	0.7					1.45824	1.45824	0.437471
	EB321	Santa Elena	Jambeli	39	29	Gillnets	Yes	Negative	Anchoa naso		S	S	S						1.45824	1.45824	1.45824
	EB321	Santa Elena	Jambeli	39	29	Gillnets	Yes	Negative	Ophistonema libertate		MI	S	MD	0.9			0.9		2.77065	2.77065	0.277065
	EB322	Santa Elena	Jambeli	45	30	Gillnets	Yes	Negative	Penaeus vannamei		S	S	MD	0.75					1.45824	1.45824	0.364559
	EB322	Santa Elena	Jambeli	45	30	Gillnets	Yes	Negative	Trachinotus paitensis		S	S	MD	0.75					1.45824	1.45824	0.364559
	EB322	Santa Elena	Jambeli	45	30	Gillnets	Yes	Negative	Anchoa naso		S	S	D		0.5				1.45824	1.45824	0.729118
	EB323	Santa Elena	Ayangue	56	50	Gillnets	Yes	Negative	Peprilus medius	S	S	S	MD	0.6				1	1	1	0.4
	EB323	Santa Elena	Ayangue	56	50	Gillnets	Yes	Negative	Penaeus vannamei	S	S	S	MD	0.6				1	1	1	0.4
	EB324	Santa Elena	Ayangue	40	28	Gillnets	Yes	Negative	Peprilus medius	S	S	S	MD	0.6				1	1	1	0.4
	EB324	Santa Elena	Ayangue	40	28	Gillnets	Yes	Negative	Penaeus vannamei	S	S	S	MD	0.6				1	1	1	0.4
	EB325	Santa Elena	Ayangue	28	10	Gillnets	Yes	Negative	Penaeus vannamei				MD	0.6							0.692526
	EB325	Santa Elena	Ayangue	28	10	Gillnets	Yes	Negative	Trachinotus paitensis				MD	0.6							0.692526
	EB326	Santa Elena	Ayangue	35	24	Gillnets	Yes	Negative	Penaeus vannamei		S	S	MD	0.8					1.45824	1.45824	0.291647
	EB326	Santa Elena	Ayangue	35	24	Gillnets	Yes	Negative	Trachinotus paitensis		S	S	MD	0.8					1.45824	1.45824	0.291647
	EB327	Santa Elena	Ayangue	54	44	Gillnets	Yes	Negative	Scomberomorus sierra	MI	S	S	D		0.5		0.6	1.6	1.6	1.6	0.8
	EB327	Santa Elena	Ayangue	54	44	Gillnets	Yes	Negative	Pristigenys serrula	MI	S	S	D		0.5		0.6	1.6	1.6	1.6	0.8
	EB327	Santa Elena	Ayangue	54	44	Gillnets	Yes	Negative	Selene peruviana	MI	S	S	D		0.5		0.6	1.6	1.6	1.6	0.8
	EB328	Santa Elena	Ayangue	67	55	Gillnets	Yes	Negative	Ophistonema libertate	MI	S	S	MD	0.9			0.9	1.9	1.9	1.9	0.19
	EB328	Santa Elena	Ayangue	67	55	Gillnets	Yes	Negative	Selar crumenophthalmus	MI	S	S	MD	0.9			0.9	1.9	1.9	1.9	0.19
	EB328	Santa Elena	Ayangue	67	55	Gillnets	Yes	Negative	Scomberomorus sierra	MI	S	S	MD	0.9			0.9	1.9	1.9	1.9	0.19
	EB329	Santa Elena	Ayangue	38	20	Gillnets	Yes	Negative	Scomberomorus sierra			S	D		0.5					1.74665	0.873326
	EB329	Santa Elena	Ayangue	38	20	Gillnets	Yes	Negative	Selene peruviana			S	D		0.5					1.74665	0.873326
	EB329	Santa Elena	Ayangue	38	20	Gillnets	Yes	Negative	Decapterus macrosoma			S	D		0.5					1.74665	0.873326
	EB330	Santa Elena	Ayangue	43	43	Gillnets	Yes	Negative	Selene peruviana	MI	S	S	D		0.5		0.7	1.7	1.7	1.7	0.85
	EB330	Santa Elena	Ayangue	43	43	Gillnets	Yes	Negative	Scomberomorus sierra	MI	S	S	D		0.5		0.7	1.7	1.7	1.7	0.85
	EB330	Santa Elena	Ayangue	43	43	Gillnets	Yes	Negative	Ophistonema libertate	MI	S	S	D		0.5		0.7	1.7	1.7	1.7	0.85
	EB331	Santa Elena	Ayangue	28	16	Gillnets	Yes	Negative	Trachinotus paitensis			S	MD	0.9						1.74665	0.174665
	EB332	Santa Elena	Ayangue	47	37	Gillnets	Yes	Negative	Selene peruviana	MI	S	S	MD	0.8			0.6	1.6	1.6	1.6	0.32
	EB332	Santa Elena	Ayangue	47	37	Gillnets	Yes	Negative	Scomberomorus sierra	MI	S	S	MD	0.8			0.6	1.6	1.6	1.6	0.32
	EB332	Santa Elena	Ayangue	47	37	Gillnets	Yes	Negative	Selar crumenophthalmus	MI	S	S	MD	0.8			0.6	1.6	1.6	1.6	0.32
	EB333	Santa Elena	Ayangue	47	35	Gillnets	Yes	Negative	Penaeus vannamei	MI	S	S	MD	0.9			0.6	1.6	1.6	1.6	0.16
	EB333	Santa Elena	Ayangue	47	35	Gillnets	Yes	Negative	Trachinotus paitensis	MI	S	S	MD	0.9			0.6	1.6	1.6	1.6	0.16
	EB333	Santa Elena	Ayangue	47	35	Gillnets	Yes	Negative	Centropomus spp.	MI	S	S	MD	0.9			0.6	1.6	1.6	1.6	0.16
	EB334	Santa Elena	Ayangue	29	15	Gillnets	Yes	Negative	Penaeus vannamei			S	MD	0.9						1.74665	0.174665
	EB334	Santa Elena	Ayangue	29	15	Gillnets	Yes	Negative	Trachinotus paitensis			S	MD	0.9						1.74665	0.174665
	EB334	Santa Elena	Ayangue	29	15	Gillnets	Yes	Negative	Centropomus spp.			S	MD	0.9						1.74665	0.174665
	EB335	Santa Elena	Ayangue	46	6	Gillnets	Yes	Negative	Penaeus vannamei				D		0.2						1.38505
	EB335	Santa Elena	Ayangue	46	6	Gillnets	Yes	Negative	Ophistonema libertate				D		0.2						1.38505
	EB336	Santa Elena	Ayangue	43	35	Gillnets	Yes	Negative	Penaeus vannamei	S	S	S	MD	0.85				1	1	1	0.15
	EB336	Santa Elena	Ayangue	43	35	Gillnets	Yes	Negative	Trachinotus paitensis	S	S	S	MD	0.85				1	1	1	0.15
	EB337	Santa Elena	Ayangue	35	5	Gillnets	Yes	Negative	Penaeus vannamei				MD	0.75							0.432829
	EB337	Santa Elena	Ayangue	35	5	Gillnets	Yes	Negative	Trachinotus paitensis				MD	0.75							0.432829
	EB338	Santa Elena	Ayangue	36	20	Gillnets	Yes	Negative	Penaeus vannamei			S	D		0.5					1.74665	0.873326
	EB338	Santa Elena	Ayangue	36	20	Gillnets	Yes	Negative	Peprilus medius			S	D		0.5					1.74665	0.873326
	EB339	Santa Elena	Ayangue	37	37	Gillnets	Yes	Negative	Trachinotus paitensis	MI	S	S	MD	0.7			0.7	1.7	1.7	1.7	0.51
	EB339	Santa Elena	Ayangue	37	37	Gillnets	Yes	Negative	Penaeus vannamei	MI	S	S	MD	0.7			0.7	1.7	1.7	1.7	0.51
	EB340	Santa Elena	Ayangue	79	40	Gillnets	Yes	Negative	Penaeus vannamei	S	S	MD		1				1	1	0
	EB341	Santa Elena	Ayangue	42	25	Gillnets	Yes	Negative	Penaeus vannamei		S	S	MD	0.8					1.45824	1.45824	0.291647
	EB341	Santa Elena	Ayangue	42	25	Gillnets	Yes	Negative	Trachinotus paitensis		S	S	MD	0.8					1.45824	1.45824	0.291647
	EB342	Santa Elena	Ayangue	31	23	Gillnets	Yes	Negative	Penaeus vannamei			S	MD	0.9						1.74665	0.174665
	EB342	Santa Elena	Ayangue	31	23	Gillnets	Yes	Negative	Trachinotus paitensis			S	MD	0.9						1.74665	0.174665
	EB343	Santa Elena	Ayangue	42	30	Gillnets	Yes	Negative	Hippoglossina tetrophthalma		S	S	MD	0.9					1.45824	1.45824	0.145824
	EB343	Santa Elena	Ayangue	42	30	Gillnets	Yes	Negative	Penaeus vannamei		S	S	MD	0.9					1.45824	1.45824	0.145824
	EB343	Santa Elena	Ayangue	42	30	Gillnets	Yes	Negative	Paralichthys woolmani		S	S	MD	0.9					1.45824	1.45824	0.145824
	DV079	Santa Elena	Salinas	52	25	Gillnets	Yes	Negative	Mugil cephalus			MI	MD	0.6			0.7			2.96931	1.18772
	DV079	Santa Elena	Salinas	52	25	Gillnets	Yes	Negative	Caranx caninus			MI	MD	0.6			0.7			2.96931	1.18772
	DV080	Santa Elena	Salinas	51	40	Spearfishing	Yes	Negative	Octopus mimus	MI	I	D	MD	0.6	0.3	0.4	0.7	1.7	2.38	1.666	0.6664
	DV080	Santa Elena	Salinas	51	40	Spearfishing	Yes	Negative	Panulirus gracilis	MI	I	D	MD	0.6	0.3	0.4	0.7	1.7	2.38	1.666	0.6664
	DV081	Santa Elena	Salinas	66	45	Gillnets	Yes	Negative	Mugil cephalus	MI	I	D	MD	0.8	0.3	0.4	0.7	1.7	2.38	1.666	0.3332
	DV081	Santa Elena	Salinas	66	45	Gillnets	Yes	Negative	Caranx caninus	MI	I	D	MD	0.8	0.3	0.4	0.7	1.7	2.38	1.666	0.3332
	DV082	Santa Elena	Salinas	75	55	Gillnets	Yes	Negative	Mugil cephalus	MI	I	D	MD	0.9	0.5	0.3	0.7	1.7	2.21	1.105	0.1105
	DV082	Santa Elena	Salinas	75	55	Gillnets	Yes	Negative	Caranx caninus	MI	I	D	MD	0.9	0.5	0.3	0.7	1.7	2.21	1.105	0.1105
	DV083	Santa Elena	Salinas	35	25	Gillnets	Yes	Negative	Mugil cephalus			S	MD	0.6						1.74665	0.698661
	DV083	Santa Elena	Salinas	35	25	Gillnets	Yes	Negative	Caranx caninus			S	MD	0.6						1.74665	0.698661
	DV083	Santa Elena	Salinas	35	25	Gillnets	Yes	Negative	Octopus mimus			S	MD	0.6						1.74665	0.698661
	DV084	Santa Elena	Salinas	34	12	Spearfishing	Yes	Negative	Octopus mimus			S	D		0.5					1.74665	0.873326
	DV085	Santa Elena	Salinas	33	10	Gillnets	Yes	Negative	Mugil cephalus				S								1.73132
	DV085	Santa Elena	Salinas	33	10	Gillnets	Yes	Negative	Selene peruviana				S								1.73132
	DV085	Santa Elena	Salinas	33	10	Gillnets	Yes	Negative	Lutjanus sp.				S								1.73132
	DV086	Santa Elena	Salinas	46	30	Gillnets	Yes	Negative	Mugil cephalus		I	D	MD	0.6	0.3	0.4			2.04153	1.42907	0.571629
	DV086	Santa Elena	Salinas	46	30	Gillnets	Yes	Negative	Lutjanus sp.		I	D	MD	0.6	0.3	0.4			2.04153	1.42907	0.571629
	DV099	Santa Elena	Salinas	49	30	Gillnets	Yes	Negative	Diapterus peruvianus		MI	S	MD	0.7			0.8		2.62483	2.62483	0.787448
	DV099	Santa Elena	Salinas	49	30	Gillnets	Yes	Negative	Mugil cephalus		MI	S	MD	0.7			0.8		2.62483	2.62483	0.787448
	DV099	Santa Elena	Salinas	49	30	Gillnets	Yes	Negative	Haemulopsis leuciscus		MI	S	MD	0.7			0.8		2.62483	2.62483	0.787448
	DV100	Santa Elena	Salinas	62	50	Gillnets	Yes	Negative	Mugil cephalus	MI	D	S	MD	0.7	0.3		0.8	1.8	1.26	1.26	0.378
	DV100	Santa Elena	Salinas	62	50	Gillnets	Yes	Negative	Caranx caninus	MI	D	S	MD	0.7	0.3		0.8	1.8	1.26	1.26	0.378
	DV101	Santa Elena	Salinas	71	55	Gillnets	Yes	Negative	Mugil cephalus	MI	I	S	MD	0.8		0.2	0.8	1.8	2.16	2.16	0.432
	DV102	Santa Elena	Salinas	27	17	Gillnets	Yes	Negative	Mugil cephalus			S	MD	0.8						1.74665	0.34933
	DV102	Santa Elena	Salinas	27	17	Gillnets	Yes	Negative	Lutjanus sp.			S	MD	0.8						1.74665	0.34933
	DV102	Santa Elena	Salinas	27	17	Gillnets	Yes	Negative	Cynoscion phoxocephalus			S	MD	0.8						1.74665	0.34933
	DV103	Santa Elena	Salinas	47	27	Gillnets	Yes	Negative	Panulirus gracilis		MI	S	MD	0.9			0.7		2.479	2.479	0.2479
	DV103	Santa Elena	Salinas	47	27	Gillnets	Yes	Negative	Cynoscion phoxocephalus		MI	S	MD	0.9			0.7		2.479	2.479	0.2479
	DV104	Santa Elena	Salinas	44	30	Gillnets	Yes	Negative	Mugil cephalus		MI	S	MD	0.6			1		2.91647	2.91647	1.16659
	DV104	Santa Elena	Salinas	44	30	Gillnets	Yes	Negative	Selene peruviana		MI	S	MD	0.6			1		2.91647	2.91647	1.16659
	DV104	Santa Elena	Salinas	44	30	Gillnets	Yes	Negative	Trachinotus paitensis		MI	S	MD	0.6			1		2.91647	2.91647	1.16659
	DV105	Santa Elena	Ayangue	58	45	Gillnets	Yes	Negative	Hippoglossina tetrophthalma	MI	I	S	MD	0.7		0.4	0.8	1.8	2.52	2.52	0.756
	DV105	Santa Elena	Ayangue	58	45	Gillnets	Yes	Negative	Caulolatilus affinis	MI	I	S	MD	0.7		0.4	0.8	1.8	2.52	2.52	0.756
	DV105	Santa Elena	Ayangue	58	45	Gillnets	Yes	Negative	Diplectrum pacificum	MI	I	S	MD	0.7		0.4	0.8	1.8	2.52	2.52	0.756
	DV106	Santa Elena	Ayangue	42	30	Gillnets	Yes	Negative	Hippoglossina tetrophthalma		MI	D	MD	0.6	0.3		0.8		2.62483	1.83738	0.734951
	DV106	Santa Elena	Ayangue	42	30	Gillnets	Yes	Negative	Lutjanus sp.		MI	D	MD	0.6	0.3		0.8		2.62483	1.83738	0.734951
	DV106	Santa Elena	Ayangue	42	30	Gillnets	Yes	Negative	Cynoscion phoxocephalus		MI	D	MD	0.6	0.3		0.8		2.62483	1.83738	0.734951
	DV107	Santa Elena	Ayangue	58	42	Gillnets	Yes	Negative	Hippoglossina tetrophthalma		I	D	MD	0.8	0.3	0.5			2.18735	1.53115	0.30623
	DV107	Santa Elena	Ayangue	58	42	Gillnets	Yes	Negative	Fistularia corneta		I	D	MD	0.8	0.3	0.5			2.18735	1.53115	0.30623
	DV108	Santa Elena	Ayangue	60	50	Gillnets	Yes	Negative	Hippoglossina tetrophthalma	MI	I	S	MD	0.8		0.3	0.7	1.7	2.21	2.21	0.442
	DV109	Santa Elena	Ayangue	35	25	Gillnets	Yes	Negative	Trachinotus paitensis			S	MD	0.6						1.74665	0.698661
	DV110	Santa Elena	Ayangue	73	60	Gillnets	Yes	Negative	Panulirus gracilis	MI	I	D	MD	0.7	0.4	0.3	0.8	1.8	2.34	1.404	0.4212
	DV110	Santa Elena	Ayangue	73	60	Gillnets	Yes	Negative	Hippoglossina tetrophthalma	MI	I	D	MD	0.7	0.4	0.3	0.8	1.8	2.34	1.404	0.4212
	DV111	Santa Elena	Ayangue	27	15	Gillnets	Yes	Negative	Penaeus vannamei				S								1.73132
	DV111	Santa Elena	Ayangue	27	15	Gillnets	Yes	Negative	Hippoglossina tetrophthalma				S								1.73132
	DV111	Santa Elena	Ayangue	27	15	Gillnets	Yes	Negative	Trachinotus paitensis				S								1.73132
	DV112	Santa Elena	Ayangue	51	40	Gillnets	Yes	Negative	Hippoglossina tetrophthalma	MI	I	D	MD	0.7	0.4	0.3	0.8	1.8	2.34	1.404	0.4212
	DV112	Santa Elena	Ayangue	51	40	Gillnets	Yes	Negative	Cynoscion phoxocephalus	MI	I	D	MD	0.7	0.4	0.3	0.8	1.8	2.34	1.404	0.4212
	DV112	Santa Elena	Ayangue	51	40	Gillnets	Yes	Negative	Caulolatilus affinis	MI	I	D	MD	0.7	0.4	0.3	0.8	1.8	2.34	1.404	0.4212
	DV113	Santa Elena	Ayangue	18	5	Gillnets	Yes	Negative	Penaeus vannamei				S								1.73132
	DV113	Santa Elena	Ayangue	18	5	Gillnets	Yes	Negative	Hippoglossina tetrophthalma				S								1.73132
	DV113	Santa Elena	Ayangue	18	5	Gillnets	Yes	Negative	Trachinotus paitensis				S								1.73132
	DV114	Santa Elena	Ayangue	31	15	Gillnets	Yes	Negative	Penaeus vannamei			I	D		0.5	0.3				2.27065	1.13532
	DV114	Santa Elena	Ayangue	31	15	Gillnets	Yes	Negative	Hippoglossina tetrophthalma			I	D		0.5	0.3				2.27065	1.13532
	DV115	Santa Elena	Ayangue	46	20	Gillnets	Yes	Negative	Scomberomorus sierra		I	S	MD	0.8		0.4			2.04153	2.04153	0.408306
	DV115	Santa Elena	Ayangue	46	20	Gillnets	Yes	Negative	Selar crumenophthalmus		I	S	MD	0.8		0.4			2.04153	2.04153	0.408306
	DV115	Santa Elena	Ayangue	46	20	Gillnets	Yes	Negative	Selene peruviana		I	S	MD	0.8		0.4			2.04153	2.04153	0.408306
	DV116	Santa Elena	Ayangue	52	35	Gillnets	Yes	Negative	Trachinotus paitensis		MI	S	MD	0.8			0.7		2.479	2.479	0.4958
	DV116	Santa Elena	Ayangue	52	35	Gillnets	Yes	Negative	Caulolatilus affinis		MI	S	MD	0.8			0.7		2.479	2.479	0.4958
	DV116	Santa Elena	Ayangue	52	35	Gillnets	Yes	Negative	Diplectrum pacificum		MI	S	MD	0.8			0.7		2.479	2.479	0.4958
	DV117	Santa Elena	Ayangue	53	38	Gillnets	Yes	Negative	Panulirus gracilis		MI	S	D		0.5		0.7		2.479	2.479	1.2395
	DV117	Santa Elena	Ayangue	53	38	Gillnets	Yes	Negative	Penaeus vannamei		MI	S	D		0.5		0.7		2.479	2.479	1.2395
	DV118	Santa Elena	Ayangue	28	15	Gillnets	Yes	Negative	Diplectrum pacificum				D		0.5						0.865658
	DV118	Santa Elena	Ayangue	28	15	Gillnets	Yes	Negative	Penaeus vannamei				D		0.5						0.865658
	DV118	Santa Elena	Ayangue	28	15	Gillnets	Yes	Negative	Hippoglossina tetrophthalma				D		0.5						0.865658
	DV119	Santa Elena	Jambeli	57	45	Gillnets	Yes	Negative	Caranx caninus	MI	I	D	MD	0.7	0.5	0.3	0.8	1.8	2.34	1.17	0.351
	DV119	Santa Elena	Jambeli	57	45	Gillnets	Yes	Negative	Centropomus spp.	MI	I	D	MD	0.7	0.5	0.3	0.8	1.8	2.34	1.17	0.351
	DV119	Santa Elena	Jambeli	57	45	Gillnets	Yes	Negative	Ophistonema libertate	MI	I	D	MD	0.7	0.5	0.3	0.8	1.8	2.34	1.17	0.351
	DV120	Santa Elena	Jambeli	73	60	Gillnets	Yes	Negative	Ophistonema libertate	MI	I	D	MD	0.7	0.4	0.3	0.8	1.8	2.34	1.404	0.4212
	DV120	Santa Elena	Jambeli	73	60	Gillnets	Yes	Negative	Bothus constellatus	MI	I	D	MD	0.7	0.4	0.3	0.8	1.8	2.34	1.404	0.4212
	DV120	Santa Elena	Jambeli	73	60	Gillnets	Yes	Negative	Cynoscion phoxocephalus	MI	I	D	MD	0.7	0.4	0.3	0.8	1.8	2.34	1.404	0.4212
	DV121	Santa Elena	Jambeli	39	20	Gillnets	Yes	Negative	Trachinotus paitensis			I	MD	0.8		0.3				2.27065	0.454129
	DV121	Santa Elena	Jambeli	39	20	Gillnets	Yes	Negative	Penaeus vannamei			I	MD	0.8		0.3				2.27065	0.454129
	DV122	Santa Elena	Jambeli	40	28	Gillnets	Yes	Negative	Trachinotus paitensis		MI	D	MD	0.8	0.3		0.7		2.479	1.7353	0.34706
	DV122	Santa Elena	Jambeli	40	28	Gillnets	Yes	Negative	Penaeus vannamei		MI	D	MD	0.8	0.3		0.7		2.479	1.7353	0.34706
	DV123	Santa Elena	Jambeli	24	6	Gillnets	Yes	Negative	Trachinotus paitensis				S								1.73132
	DV123	Santa Elena	Jambeli	24	6	Gillnets	Yes	Negative	Penaeus vannamei				S								1.73132
	DV124	Santa Elena	Jambeli	70	60	Gillnets	Yes	Negative	Trachinotus paitensis	MI	I	D	MD	0.8	0.3	0.4	0.7	1.7	2.38	1.666	0.3332
	DV124	Santa Elena	Jambeli	70	60	Gillnets	Yes	Negative	Penaeus vannamei	MI	I	D	MD	0.8	0.3	0.4	0.7	1.7	2.38	1.666	0.3332
	DV125	Santa Elena	Jambeli	66	40	Gillnets	Yes	Negative	Trachinotus paitensis	MI	I	D	MD	0.8	0.5	0.4	0.9	1.9	2.66	1.33	0.266
	DV126	Santa Elena	Jambeli	45	35	Gillnets	Yes	Negative	Ophistonema libertate	MI	I	S	MD	0.9		0.3	0.8	1.8	2.34	2.34	0.234
	DV126	Santa Elena	Jambeli	45	35	Gillnets	Yes	Negative	Mugil cephalus	MI	I	S	MD	0.9		0.3	0.8	1.8	2.34	2.34	0.234
	DV126	Santa Elena	Jambeli	45	35	Gillnets	Yes	Negative	Caranx caninus	MI	I	S	MD	0.9		0.3	0.8	1.8	2.34	2.34	0.234
	DV127	Santa Elena	Ayangue	64	40	Gillnets	Yes	Negative	Scomberomorus sierra	MI	I	D	MD	0.7	0.2	0.4	0.8	1.8	2.52	2.016	0.6048
	DV127	Santa Elena	Ayangue	64	40	Gillnets	Yes	Negative	Lutjanus sp.	MI	I	D	MD	0.7	0.2	0.4	0.8	1.8	2.52	2.016	0.6048
	DV128	Santa Elena	Ayangue	68	50	Gillnets	Yes	Negative	Penaeus vannamei	MI	I	D	MD	0.6	0.3	0.4	0.8	1.8	2.52	1.764	0.7056
	DV128	Santa Elena	Ayangue	68	50	Gillnets	Yes	Negative	Trachinotus paitensis	MI	I	D	MD	0.6	0.3	0.4	0.8	1.8	2.52	1.764	0.7056
	DV128	Santa Elena	Ayangue	68	50	Gillnets	Yes	Negative	Lutjanus sp.	MI	I	D	MD	0.6	0.3	0.4	0.8	1.8	2.52	1.764	0.7056
	DV129	Santa Elena	Ayangue	69	50	Gillnets	Yes	Negative	Lutjanus sp.	MI	I	D	MD	0.7	0.4	0.3	0.9	1.9	2.47	1.482	0.4446
	DV129	Santa Elena	Ayangue	69	50	Gillnets	Yes	Negative	Centropomus spp.	MI	I	D	MD	0.7	0.4	0.3	0.9	1.9	2.47	1.482	0.4446
	DV129	Santa Elena	Ayangue	69	50	Gillnets	Yes	Negative	Hyporthodus niphobles	MI	I	D	MD	0.7	0.4	0.3	0.9	1.9	2.47	1.482	0.4446
	DV130	Santa Elena	Ayangue	55	35	Gillnets	Yes	Negative	Lutjanus sp.	MI	I	D	MD	0.8	0.2	0.3	0.6	1.6	2.08	1.664	0.3328
	DV131	Santa Elena	Ayangue	68	58	Gillnets	Yes	Negative	Centropomus spp.	MI	I	D	MD	0.8	0.4	0.3	0.9	1.9	2.47	1.482	0.2964
	DV131	Santa Elena	Ayangue	68	58	Gillnets	Yes	Negative	Penaeus vannamei	MI	I	D	MD	0.8	0.4	0.3	0.9	1.9	2.47	1.482	0.2964
	DV131	Santa Elena	Ayangue	68	58	Gillnets	Yes	Negative	Cynoscion phoxocephalus	MI	I	D	MD	0.8	0.4	0.3	0.9	1.9	2.47	1.482	0.2964
	DV132	Santa Elena	Ayangue	68	50	Gillnets	Yes	Negative	Trachinotus paitensis	MI	I	D	MD	0.8	0.2	0.4	0.9	1.9	2.66	2.128	0.4256
	DV132	Santa Elena	Ayangue	68	50	Gillnets	Yes	Negative	Penaeus vannamei	MI	I	D	MD	0.8	0.2	0.4	0.9	1.9	2.66	2.128	0.4256
	DV133	Santa Elena	Ayangue	36	25	Gillnets	Yes	Negative	Penaeus vannamei		I	S	D		0.3	0.4			2.04153	2.04153	1.42907
	DV134	Santa Elena	Ayangue	29	12	Gillnets	Yes	Negative	Penaeus vannamei				S								1.73132
	DV135	Santa Elena	Ayangue	55	40	Gillnets	Yes	Negative	Penaeus vannamei	MI	MI	S	MD	0.7			0.6	1.6	2.56	2.56	0.768
	DV136	Santa Elena	Ayangue	45	30	Gillnets	Yes	Negative	Penaeus vannamei		I	MI	MD	0.9		0.5	0.7		2.18735	3.7185	0.37185
	DV137	Santa Elena	Ayangue	75	60	Gillnets	Yes	Negative	Penaeus vannamei	MI	MI	S	MD	0.9			0.8	1.8	3.24	3.24	0.324
	DV138	Santa Elena	Ayangue	52	40	Gillnets	Yes	Negative	Penaeus vannamei	I	I	MI	MD	0.9		0.3	0.7	1.3	1.69	2.873	0.2873
	DV139	Santa Elena	Ayangue	22	10	Gillnets	Yes	Negative	Penaeus vannamei				S								1.73132
	DV140	Santa Elena	Ayangue	35	10	Gillnets	Yes	Negative	Penaeus vannamei				S								1.73132
	DV141	Santa Elena	Ayangue	49	35	Gillnets	Yes	Negative	Panulirus gracilis	MI	I	D	MD	0.9	0.4	0.4	0.8	1.8	2.52	1.512	0.1512
	DV141	Santa Elena	Ayangue	49	35	Gillnets	Yes	Negative	Cynoscion phoxocephalus	MI	I	D	MD	0.9	0.4	0.4	0.8	1.8	2.52	1.512	0.1512
	DV141	Santa Elena	Ayangue	49	35	Gillnets	Yes	Negative	Hippoglossina tetrophthalma	MI	I	D	MD	0.9	0.4	0.4	0.8	1.8	2.52	1.512	0.1512
	PJ305	Santa Elena	Anconcito	54	35	Gillnets	Yes	Negative	Sarda chiliensis	MI	S	S	MD	0.8			0.8	1.8	1.8	1.8	0.36
	PJ306	Santa Elena	Salinas	60	45	Gillnets	Yes	Negative	Mugil cephalus	MI	S	S	MD	0.9			0.9	1.9	1.9	1.9	0.19
	PJ306	Santa Elena	Salinas	60	45	Gillnets	Yes	Negative	Caranx caninus	MI	S	S	MD	0.9			0.9	1.9	1.9	1.9	0.19
	PJ307	Santa Elena	Salinas	60	35	Spearfishing	Yes	Negative	Octopus mimus	MI	S	S	MD	0.4			0.4	1.4	1.4	1.4	0.84
	PJ307	Santa Elena	Salinas	60	35	Spearfishing	Yes	Negative	Panulirus gracilis	MI	S	S	MD	0.4			0.4	1.4	1.4	1.4	0.84
	PJ308	Santa Elena	Salinas	39	24	Gillnets	Yes	Negative	Lutjanus sp.			MI	MD	0.8			0.8			3.14397	0.628794
	PJ308	Santa Elena	Salinas	39	24	Gillnets	Yes	Negative	Brotula clarkae			MI	MD	0.8			0.8			3.14397	0.628794
	PJ309	Santa Elena	Salinas	62	52	Gillnets	Yes	Negative	Mugil cephalus	MI	S	S	MD	0.9			0.9	1.9	1.9	1.9	0.19
	PJ309	Santa Elena	Salinas	62	52	Gillnets	Yes	Negative	Centropomus spp.	MI	S	S	MD	0.9			0.9	1.9	1.9	1.9	0.19
	PJ309	Santa Elena	Salinas	62	52	Gillnets	Yes	Negative	Caranx caninus	MI	S	S	MD	0.9			0.9	1.9	1.9	1.9	0.19
	PJ310	Santa Elena	Salinas	29	13	Gillnets	Yes	Negative	Mugil cephalus				D		0.5						0.865658
	PJ310	Santa Elena	Salinas	29	13	Gillnets	Yes	Negative	Haemulopsis leuciscus				D		0.5						0.865658
	PJ310	Santa Elena	Salinas	29	13	Gillnets	Yes	Negative	Anisotremus interruptus				D		0.5						0.865658
	PJ332	Santa Elena	Ayangue	63	51	Gillnets	Yes	Negative	Hippoglossina tetrophthalma	MI	S	S	MD	0.8			0.8	1.8	1.8	1.8	0.36
	PJ332	Santa Elena	Ayangue	63	51	Gillnets	Yes	Negative	Penaeus vannamei	MI	S	S	MD	0.8			0.8	1.8	1.8	1.8	0.36
	PJ333	Santa Elena	Ayangue	54	40	Gillnets	Yes	Negative	Hippoglossina tetrophthalma	MI	S	S	MD	0.8			0.8	1.8	1.8	1.8	0.36
	PJ333	Santa Elena	Ayangue	54	40	Gillnets	Yes	Negative	Trachinotus paitensis	MI	S	S	MD	0.8			0.8	1.8	1.8	1.8	0.36
	PJ333	Santa Elena	Ayangue	54	40	Gillnets	Yes	Negative	Penaeus vannamei	MI	S	S	MD	0.8			0.8	1.8	1.8	1.8	0.36
	PJ334	Santa Elena	Ayangue	67	50	Gillnets	Yes	Negative	Penaeus vannamei	MI	S	S	MD	0.7			0.7	1.7	1.7	1.7	0.51
	PJ334	Santa Elena	Ayangue	67	50	Gillnets	Yes	Negative	Hippoglossina tetrophthalma	MI	S	S	MD	0.7			0.7	1.7	1.7	1.7	0.51
	PJ335	Santa Elena	Ayangue	42	29	Gillnets	Yes	Negative	Hippoglossina tetrophthalma		MI	S	MD	0.7			0.7		2.479	2.479	0.7437
	PJ335	Santa Elena	Ayangue	42	29	Gillnets	Yes	Negative	Penaeus vannamei		MI	S	MD	0.7			0.7		2.479	2.479	0.7437
	PJ335	Santa Elena	Ayangue	42	29	Gillnets	Yes	Negative	Trachinotus paitensis		MI	S	MD	0.7			0.7		2.479	2.479	0.7437
	PJ336	Santa Elena	Ayangue	51	30	Gillnets	Yes	Negative	Penaeus vannamei		MI	S	MD	0.7			0.7		2.479	2.479	0.7437
	PJ336	Santa Elena	Ayangue	51	30	Gillnets	Yes	Negative	Hippoglossina tetrophthalma		MI	S	MD	0.7			0.7		2.479	2.479	0.7437
	PJ337	Santa Elena	Ayangue	46	33	Gillnets	Yes	Negative	Trachinotus paitensis		MI	S	MD	0.7			0.7		2.479	2.479	0.7437
	PJ337	Santa Elena	Ayangue	46	33	Gillnets	Yes	Negative	Penaeus vannamei		MI	S	MD	0.7			0.7		2.479	2.479	0.7437
	PJ337	Santa Elena	Ayangue	46	33	Gillnets	Yes	Negative	Hippoglossina tetrophthalma		MI	S	MD	0.7			0.7		2.479	2.479	0.7437
	PJ338	Santa Elena	Ayangue	72	60	Gillnets	Yes	Negative	Sarda chiliensis	MI	S	MD	MD	0.7			0.7	1.7	1.7	0.51	0.153
	PJ338	Santa Elena	Ayangue	72	60	Gillnets	Yes	Negative	Trachinotus paitensis	MI	S	MD	MD	0.7			0.7	1.7	1.7	0.51	0.153
	PJ338	Santa Elena	Ayangue	72	60	Gillnets	Yes	Negative	Centropomus spp.	MI	S	MD	MD	0.7			0.7	1.7	1.7	0.51	0.153
	PJ339	Santa Elena	Ayangue	35	30	Gillnets	Yes	Negative	Penaeus spp.		MI	S	MD	0.6			0.6		2.33318	2.33318	0.933271
	PJ339	Santa Elena	Ayangue	35	30	Gillnets	Yes	Negative	Hippoglossina tetrophthalma		MI	S	MD	0.6			0.6		2.33318	2.33318	0.933271
	PJ339	Santa Elena	Ayangue	35	30	Gillnets	Yes	Negative	Trachinotus paitensis		MI	S	MD	0.6			0.6		2.33318	2.33318	0.933271
	PJ340	Santa Elena	Ayangue	37	25	Gillnets	Yes	Negative	Hippoglossina tetrophthalma		MI	S	MD	0.7			0.7		2.479	2.479	0.7437
	PJ340	Santa Elena	Ayangue	37	25	Gillnets	Yes	Negative	Penaeus vannamei		MI	S	MD	0.7			0.7		2.479	2.479	0.7437
	PJ340	Santa Elena	Ayangue	37	25	Gillnets	Yes	Negative	Panulirus gracilis		MI	S	MD	0.7			0.7		2.479	2.479	0.7437
	PJ341	Santa Elena	Ayangue	52	35	Gillnets	Yes	Negative	Penaeus vannamei	MI	S	MD	MD	0.8			0.8	1.8	1.8	0.36	0.072
	PJ341	Santa Elena	Ayangue	52	35	Gillnets	Yes	Negative	Trachinotus paitensis	MI	S	MD	MD	0.8			0.8	1.8	1.8	0.36	0.072
	PJ342	Santa Elena	Ayangue	46	32	Gillnets	Yes	Negative	Trachinotus paitensis		MI	S	MD	0.75			0.75		2.55191	2.55191	0.637978
	PJ342	Santa Elena	Ayangue	46	32	Gillnets	Yes	Negative	Penaeus vannamei		MI	S	MD	0.75			0.75		2.55191	2.55191	0.637978
	PJ342	Santa Elena	Ayangue	46	32	Gillnets	Yes	Negative	Hippoglossina tetrophthalma		MI	S	MD	0.75			0.75		2.55191	2.55191	0.637978
	PJ343	Santa Elena	Ayangue	46	34	Gillnets	Yes	Negative	Hippoglossina tetrophthalma		MI	S	MD	0.7			0.7		2.479	2.479	0.7437
	PJ343	Santa Elena	Ayangue	46	34	Gillnets	Yes	Negative	Penaeus vannamei		MI	S	MD	0.7			0.7		2.479	2.479	0.7437
	PJ344	Santa Elena	Ayangue	23	11	Gillnets	Yes	Negative	Trachinotus paitensis				MD	0.7							0.519395
	PJ344	Santa Elena	Ayangue	23	11	Gillnets	Yes	Negative	Penaeus vannamei				MD	0.7							0.519395
	PJ345	Santa Elena	Ayangue	34	15	Gillnets	Yes	Negative	Penaeus spp.			MI	MD	0.5			0.5			2.61998	1.30999
	PJ345	Santa Elena	Ayangue	34	15	Gillnets	Yes	Negative	Hippoglossina tetrophthalma			MI	MD	0.5			0.5			2.61998	1.30999
	PJ346	Santa Elena	Ayangue	59	40	Gillnets	Yes	Negative	Panulirus gracilis	MI	S	S	MD	0.8			0.8	1.8	1.8	1.8	0.36
	PJ346	Santa Elena	Ayangue	59	40	Gillnets	Yes	Negative	Penaeus vannamei	MI	S	S	MD	0.8			0.8	1.8	1.8	1.8	0.36
	PJ347	Santa Elena	Ayangue	49	39	Gillnets	Yes	Negative	Penaeus vannamei	MI	S	S	MD	0.8			0.8	1.8	1.8	1.8	0.36
	PJ347	Santa Elena	Ayangue	49	39	Gillnets	Yes	Negative	Hippoglossina tetrophthalma	MI	S	S	MD	0.8			0.8	1.8	1.8	1.8	0.36
	PJ348	Santa Elena	Jambeli	23	10	Gillnets	Yes	Negative	Peprilus medius				D		0.2						1.38505
	PJ348	Santa Elena	Jambeli	23	10	Gillnets	Yes	Negative	Penaeus vannamei				D		0.2						1.38505
	PJ349	Santa Elena	Jambeli	64	57	Gillnets	Yes	Negative	Ophistonema libertate	MI	S	D	MD	0.9	0.5		0.9	1.9	1.9	0.95	0.095
	PJ349	Santa Elena	Jambeli	64	57	Gillnets	Yes	Negative	Bothus constellatus	MI	S	D	MD	0.9	0.5		0.9	1.9	1.9	0.95	0.095
	PJ349	Santa Elena	Jambeli	64	57	Gillnets	Yes	Negative	Mugil cephalus	MI	S	D	MD	0.9	0.5		0.9	1.9	1.9	0.95	0.095
	PJ350	Santa Elena	Jambeli	48	20	Gillnets	Yes	Negative	Peprilus medius			MI	MD	0.5			0.5			2.61998	1.30999
	PJ350	Santa Elena	Jambeli	48	20	Gillnets	Yes	Negative	Penaeus vannamei			MI	MD	0.5			0.5			2.61998	1.30999
	PJ351	Santa Elena	Jambeli	53	35	Gillnets	Yes	Negative	Penaeus vannamei	MI	D	D	MD	0.9	0.7		0.9	1.9	0.57	0.171	0.0171
	PJ351	Santa Elena	Jambeli	53	35	Gillnets	Yes	Negative	Peprilus medius	MI	D	D	MD	0.9	0.7		0.9	1.9	0.57	0.171	0.0171
	PJ352	Santa Elena	Jambeli	38	15	Gillnets	Yes	Negative	Penaeus vannamei			MI	MD	0.7			0.7			2.96931	0.890792
	PJ352	Santa Elena	Jambeli	38	15	Gillnets	Yes	Negative	Peprilus medius			MI	MD	0.7			0.7			2.96931	0.890792
	PJ353	Santa Elena	Jambeli	28	10	Gillnets	Yes	Negative	Penaeus vannamei				D		0.5						0.865658
	PJ353	Santa Elena	Jambeli	28	10	Gillnets	Yes	Negative	Peprilus medius				D		0.5						0.865658
	PJ353	Santa Elena	Jambeli	28	10	Gillnets	Yes	Negative	Panulirus gracilis				D		0.5						0.865658
	PJ354	Santa Elena	Jambeli	21	11	Gillnets	Yes	Negative	Penaeus spp.				MD	0.6							0.692526
	PJ354	Santa Elena	Jambeli	21	11	Gillnets	Yes	Negative	Peprilus medius				MD	0.6							0.692526
	PJ355	Santa Elena	Jambeli	59	47	Gillnets	Yes	Negative	Penaeus spp.	MI	S	MD	MD	0.8			0.8	1.8	1.8	0.36	0.072
	PJ355	Santa Elena	Jambeli	59	47	Gillnets	Yes	Negative	Peprilus medius	MI	S	MD	MD	0.8			0.8	1.8	1.8	0.36	0.072
	PJ356	Santa Elena	Jambeli	65	25	Gillnets	Yes	Negative	Penaeus vannamei		MI	MD	MD	0.75			0.75		2.55191	0.637978	0.159495
	PJ356	Santa Elena	Jambeli	65	25	Gillnets	Yes	Negative	Peprilus medius		MI	MD	MD	0.75			0.75		2.55191	0.637978	0.159495
	PJ357	Santa Elena	Jambeli	19	5	Gillnets	Yes	Negative	Peprilus medius				D		0.3						1.21192
	PJ357	Santa Elena	Jambeli	19	5	Gillnets	Yes	Negative	Penaeus vannamei				D		0.3						1.21192
	PJ358	Santa Elena	Jambeli	30	12	Gillnets	Yes	Negative	Peprilus medius				D		0.3						1.21192
	PJ358	Santa Elena	Jambeli	30	12	Gillnets	Yes	Negative	Penaeus vannamei				D		0.3						1.21192
	PJ359	Santa Elena	Ayangue	42	30	Gillnets	Yes	Negative	Peprilus medius		MI	S	MD	0.7			0.7		2.479	2.479	0.7437
	PJ359	Santa Elena	Ayangue	42	30	Gillnets	Yes	Negative	Selene peruviana		MI	S	MD	0.7			0.7		2.479	2.479	0.7437
	PJ359	Santa Elena	Ayangue	42	30	Gillnets	Yes	Negative	Penaeus vannamei		MI	S	MD	0.7			0.7		2.479	2.479	0.7437
	PJ360	Santa Elena	Ayangue	82	67	Gillnets	Yes	Negative	Scomberomorus sierra	MI	D	MD	MD	0.9			0.9	1.9	1.9	0.19	0.019
	PJ360	Santa Elena	Ayangue	82	67	Gillnets	Yes	Negative	Caranx caninus	MI	D	MD	MD	0.9			0.9	1.9	1.9	0.19	0.019
	PJ361	Santa Elena	Ayangue	35	10	Gillnets	Yes	Negative	Peprilus medius				MD	0.7							0.519395
	PJ361	Santa Elena	Ayangue	35	10	Gillnets	Yes	Negative	Cynoscion analis				MD	0.7							0.519395
	PJ362	Santa Elena	Ayangue	42	31	Gillnets	Yes	Negative	Scomberomorus sierra		MI	MD	MD	0.7			0.7		2.479	0.7437	0.22311
	PJ363	Santa Elena	Ayangue	37	22	Gillnets	Yes	Negative	Penaeus vannamei			MI	MD	0.8			0.8			3.14397	0.628794
	PJ363	Santa Elena	Ayangue	37	22	Gillnets	Yes	Negative	Peprilus medius			MI	MD	0.8			0.8			3.14397	0.628794
	PJ364	Santa Elena	Ayangue	38	26	Gillnets	Yes	Negative	Scomberomorus sierra		MI	S	MD	0.7			0.7		2.479	2.479	0.7437
	PJ364	Santa Elena	Ayangue	38	26	Gillnets	Yes	Negative	Selene peruviana		MI	S	MD	0.7			0.7		2.479	2.479	0.7437
	PJ365	Santa Elena	Ayangue	62	47	Gillnets	Yes	Negative	Penaeus spp.	MI	S	S	D		0.7		0.9	1.9	1.9	1.9	0.57
	PJ365	Santa Elena	Ayangue	62	47	Gillnets	Yes	Negative	Trachinotus paitensis	MI	S	S	MD	0.9			0.9	1.9	1.9	1.9	0.19
	PJ366	Santa Elena	Ayangue	42	30	Gillnets	Yes	Negative	Penaeus vannamei		MI	S	MD	0.8			0.8		2.62483	2.62483	0.524965
	PJ366	Santa Elena	Ayangue	42	30	Gillnets	Yes	Negative	Trachinotus paitensis		MI	S	MD	0.8			0.8		2.62483	2.62483	0.524965
	PJ367	Santa Elena	Ayangue	37	24	Gillnets	Yes	Negative	Auxis thazard			MI	MD	0.7			0.7			2.96931	0.890792
	PJ367	Santa Elena	Ayangue	37	24	Gillnets	Yes	Negative	Scomberomorus sierra			MI	MD	0.7			0.7			2.96931	0.890792
	PJ367	Santa Elena	Ayangue	37	24	Gillnets	Yes	Negative	Selene peruviana			MI	MD	0.7			0.7			2.96931	0.890792
	PJ368	Santa Elena	Ayangue	52	35	Gillnets	Yes	Negative	Peprilus medius		MI	S	MD	0.9			0.9		2.77065	2.77065	0.277065
	PJ368	Santa Elena	Ayangue	52	35	Gillnets	Yes	Negative	Penaeus vannamei		MI	S	MD	0.9			0.9		2.77065	2.77065	0.277065
	PJ370	Santa Elena	Ayangue	50	43	Gillnets	Yes	Negative	Penaeus vannamei	MI	S	MD	MD	0.8			0.8	1.8	1.8	0.36	0.072
	PJ371	Santa Elena	Ayangue	18	5	Gillnets	Yes	Negative	Penaeus vannamei				MD	0.7							0.519395
	PJ372	Santa Elena	Ayangue	31	18	Gillnets	Yes	Negative	Penaeus vannamei			MI	MD	0.8			0.8			3.14397	0.628794
	PJ372	Santa Elena	Ayangue	31	18	Gillnets	Yes	Negative	Peprilus medius			MI	MD	0.8			0.8			3.14397	0.628794
	PJ373	Santa Elena	Ayangue	30	18	Gillnets	Yes	Negative	Penaeus vannamei			MI	MD	0.8			0.8			3.14397	0.628794
	PJ373	Santa Elena	Ayangue	30	18	Gillnets	Yes	Negative	Peprilus medius			MI	MD	0.8			0.8			3.14397	0.628794
	PJ374	Santa Elena	Ayangue	53	35	Gillnets	Yes	Negative	Penaeus vannamei	MI	S	S	MD	0.9			0.9	1.9	1.9	1.9	0.19
	PJ374	Santa Elena	Ayangue	53	35	Gillnets	Yes	Negative	Trachinotus paitensis	MI	S	S	MD	0.9			0.9	1.9	1.9	1.9	0.19
	PJ375	Santa Elena	Ayangue	51	41	Gillnets	Yes	Negative	Trachinotus paitensis	MI	S	MD	S	0.8			0.8	1.8	1.8	0.36	0.36
	PJ375	Santa Elena	Ayangue	51	41	Gillnets	Yes	Negative	Trachinotus paitensis		MI	S	MD	0.8			0.8		2.62483	2.62483	0.524965
	PJ376	Santa Elena	Jambeli	62	50	Gillnets	Yes	Negative	Mugil cephalus	MI	S	S	MD	0.9			0.9	1.9	1.9	1.9	0.19
	PJ376	Santa Elena	Jambeli	62	50	Gillnets	Yes	Negative	Ophistonema libertate	MI	S	S	MD	0.9			0.9	1.9	1.9	1.9	0.19
	PJ376	Santa Elena	Jambeli	62	50	Gillnets	Yes	Negative	Bothus constellatus	MI	S	S	MD	0.8			0.8	1.8	1.8	1.8	0.36
	PJ377	Santa Elena	Ayangue	70	55	Gillnets	Yes	Negative	Penaeus vannamei	MI	S	S	MD	0.8			0.8	1.8	1.8	1.8	0.36
	PJ377	Santa Elena	Ayangue	70	55	Gillnets	Yes	Negative	Peprilus medius	MI	S	S	MD	0.8			0.8	1.8	1.8	1.8	0.36
	EB344	Manabi	Pedernales	40	25	Gillnets	Yes	Negative	Penaeus vannamei		S	S	MD	0.6					1.45824	1.45824	0.583294
	EB344	Manabi	Pedernales	40	25	Gillnets	Yes	Negative	Sarda chiliensis		S	S	D	0.3					1.45824	1.45824	1.45824
	EB346	Manabi	Pedernales	40	5	Gillnets	Yes	Negative	Cynoscion albus				D		0.25						1.29849
	EB346	Manabi	Pedernales	40	5	Gillnets	Yes	Negative	Centropomus spp.				D		0.25						1.29849
	EB347	Manabi	Pedernales	46	30	Gillnets	Yes	Negative	Penaeus vannamei		I	S	MD	0.6		0.5			2.18735	2.18735	0.874942
	EB347	Manabi	Pedernales	46	30	Gillnets	Yes	Negative	Cynoscion albus		I	S	MD	0.6		0.5			2.18735	2.18735	0.874942
	EB347	Manabi	Pedernales	46	30	Gillnets	Yes	Negative	Centropomus spp.		I	S	MD	0.6		0.5			2.18735	2.18735	0.874942
	EB348	Manabi	Pedernales	47	30	Gillnets	Yes	Negative	Lutjanus sp.		S	S	MD	0.8					1.45824	1.45824	0.291647
	EB348	Manabi	Pedernales	47	30	Gillnets	Yes	Negative	Acanthocybium solandri		S	S	MD	0.8					1.45824	1.45824	0.291647
	EB349	Manabi	Pedernales	63	30	Gillnets	Yes	Negative	Penaeus vannamei		S	S	MD	0.7					1.45824	1.45824	0.437471
	EB349	Manabi	Pedernales	63	30	Gillnets	Yes	Negative	Lutjanus sp.		S	S	MD	0.7					1.45824	1.45824	0.437471
	EB349	Manabi	Pedernales	63	30	Gillnets	Yes	Negative	Paralonchurus dumerilii		S	S	MD	0.7					1.45824	1.45824	0.437471
	EB350	Manabi	Pedernales	43	15	Gillnets	Yes	Negative	Lutjanus sp.			S	D		0.5					1.74665	0.873326
	EB350	Manabi	Pedernales	43	15	Gillnets	Yes	Negative	Centropomus spp.			S	D		0.5					1.74665	0.873326
	EB350	Manabi	Pedernales	43	15	Gillnets	Yes	Negative	Cynoscion albus			S	D		0.5					1.74665	0.873326
	EB350	Manabi	Pedernales	43	15	Gillnets	Yes	Negative	Penaeus vannamei			S	S							1.74665	1.74665
	EB351	Manabi	Pedernales	32	20	Gillnets	Yes	Negative	Penaeus vannamei			S	D		0.5					1.74665	0.873326
	EB351	Manabi	Pedernales	32	20	Gillnets	Yes	Negative	Centropomus spp.			S	D		0.5					1.74665	0.873326
	EB351	Manabi	Pedernales	32	20	Gillnets	Yes	Negative	Cynoscion albus			S	D		0.5					1.74665	0.873326
	EB352	Manabi	Pedernales	51	40	Gillnets	Yes	Negative	Penaeus vannamei	I	S	S	MD	0.7		0.3		1.3	1.3	1.3	0.39
	EB352	Manabi	Pedernales	51	40	Gillnets	Yes	Negative	Lutjanus sp.	I	S	S	MD	0.7		0.3		1.3	1.3	1.3	0.39
	EB352	Manabi	Pedernales	51	40	Gillnets	Yes	Negative	Cynoscion albus	I	S	S	MD	0.7		0.3		1.3	1.3	1.3	0.39
	EB353	Manabi	Pedernales	55	47	Gillnets	Yes	Negative	Various	I	S	S	MD	0.8		0.5		1.5	1.5	1.5	0.3
	EB353	Manabi	Pedernales	55	47	Gillnets	Yes	Negative	Scomberomorus sierra	I	S	S	MD	0.8		0.5		1.5	1.5	1.5	0.3
	EB353	Manabi	Pedernales	55	47	Gillnets	Yes	Negative	Cynoscion analis	I	S	S	MD	0.8		0.5		1.5	1.5	1.5	0.3
	EB354	Manabi	Pedernales	34	17	Gillnets	Yes	Negative	Penaeus vannamei			S	D		0.4					1.74665	1.04799
	EB354	Manabi	Pedernales	34	17	Gillnets	Yes	Negative	Various			S	D		0.4					1.74665	1.04799
	EB354	Manabi	Pedernales	34	17	Gillnets	Yes	Negative	Lutjanus sp.			S	D		0.4					1.74665	1.04799
	EB355	Manabi	Pedernales	36	25	Gillnets	Yes	Negative	Various			S	MD	0.7						1.74665	0.523995
	EB355	Manabi	Pedernales	36	25	Gillnets	Yes	Negative	Selar crumenophthalmus			S	MD	0.7						1.74665	0.523995
	EB355	Manabi	Pedernales	36	25	Gillnets	Yes	Negative	Trachinotus paitensis			S	MD	0.7						1.74665	0.523995
	EB356	Manabi	Pedernales	61	30	Gillnets	Yes	Negative	Cynoscion albus		S	S	D		0.3				1.45824	1.45824	1.02077
	EB356	Manabi	Pedernales	61	30	Gillnets	Yes	Negative	Pseudobalistes naufragium		S	S	D		0.3				1.45824	1.45824	1.02077
	EB356	Manabi	Pedernales	61	30	Gillnets	Yes	Negative	Penaeus vannamei		S	S	D		0.3				1.45824	1.45824	1.02077
	EB358	Manabi	Pedernales	47	25	Gillnets	Yes	Negative	Lutjanus sp.			S	D		0.5					1.74665	0.873326
	EB358	Manabi	Pedernales	47	25	Gillnets	Yes	Negative	Scomberomorus sierra			S	D		0.5					1.74665	0.873326
	EB359	Manabi	Pedernales	56	40	Gillnets	Yes	Negative	Penaeus vannamei	I	S	S	MD	0.8		0.3		1.3	1.3	1.3	0.26
	EB360	Manabi	Pedernales	56	38	Gillnets	Yes	Negative	Penaeus vannamei	I	S	S	MD	0.9		0.5		1.5	1.5	1.5	0.15
	EB360	Manabi	Pedernales	56	38	Gillnets	Yes	Negative	Scomberomorus sierra	I	S	S	MD	0.9		0.5		1.5	1.5	1.5	0.15
	EB360	Manabi	Pedernales	56	38	Gillnets	Yes	Negative	Centropomus spp.	I	S	S	MD	0.9		0.5		1.5	1.5	1.5	0.15
	EB361	Manabi	Pedernales	20	5	Gillnets	No	NaN	Penaeus vannamei				S								1.73132
	EB361	Manabi	Pedernales	20	5	Gillnets	No	NaN	Lutjanus sp.				S								1.73132
	EB361	Manabi	Pedernales	20	5	Gillnets	No	NaN	Centropomus spp.				S								1.73132
	EB362	Manabi	Pedernales	66	30	Gillnets	Yes	Negative	Penaeus vannamei		S	S	MD	0.9					1.45824	1.45824	0.145824
	EB362	Manabi	Pedernales	66	30	Gillnets	Yes	Negative	Cynoscion analis		S	S	MD	0.9					1.45824	1.45824	0.145824
	EB363	Manabi	Pedernales	41	30	Hand recollection	Yes	Negative	Anadara tuberculosa		S	S	MD	0.9					1.45824	1.45824	0.145824
	EB363	Manabi	Pedernales	41	30	Gillnets	Yes	Negative	Penaeus vannamei		S	S	MD	0.9					1.45824	1.45824	0.145824
	EB363	Manabi	Pedernales	41	30	Gillnets	Yes	Negative	Mugil cephalus		S	S	MD	0.9					1.45824	1.45824	0.145824
	EB364	Manabi	Pedernales	54	25	Gillnets	Yes	Negative	Lutjanus sp.		S	S	MD	0.8					1.45824	1.45824	0.291647
	EB364	Manabi	Pedernales	54	25	Gillnets	Yes	Negative	Scomberomorus sierra		S	S	MD	0.8					1.45824	1.45824	0.291647
	EB364	Manabi	Pedernales	54	25	Hand recollection	Yes	Negative	Anadara tuberculosa		S	S	MD	0.8					1.45824	1.45824	0.291647
	EB365	Manabi	Pedernales	62	50	Hand recollection	Yes	Negative	Anadara tuberculosa	I	S	S	MD	0.9		0.5		1.5	1.5	1.5	0.15
	EB365	Manabi	Pedernales	62	50	Gillnets	Yes	Negative	Penaeus vannamei	I	S	S	MD	0.9		0.5		1.5	1.5	1.5	0.15
	EB365	Manabi	Pedernales	62	50	Gillnets	Yes	Negative	Cynoscion albus	I	S	S	MD	0.9		0.5		1.5	1.5	1.5	0.15
	EB366	Manabi	Pedernales	48	36	Gillnets	Yes	Negative	Penaeus vannamei	I	S	S	D		0.4	0.5		1.5	1.5	1.5	0.9
	EB366	Manabi	Pedernales	48	36	Hand recollection	Yes	Negative	Anadara tuberculosa	I	S	S	MD	0.7		0.5		1.5	1.5	1.5	0.45
	EB367	Manabi	Pedernales	40	30	Gillnets	Yes	Negative	Penaeus vannamei		S	MD	I	0.95		0.3			1.45824	0.0729118	0.0947854
	EB367	Manabi	Pedernales	40	30	Hand recollection	Yes	Negative	Anadara tuberculosa		S	MD	I	0.95		0.3			1.45824	0.0729118	0.0947854
	EB368	Manabi	Pedernales	45	30	Gillnets	Yes	Negative	Penaeus vannamei	S	S	S	D		0.3			1	1	1	0.7
	EB368	Manabi	Pedernales	45	30	Hand recollection	Yes	Negative	Anadara tuberculosa	S	S	S	D		0.3			1	1	1	0.7
	EB369	Manabi	Pedernales	65	50	Hand recollection	Yes	Negative	Anadara tuberculosa	I	S	MD	I	0.95	0.3			1	1	0.05	0.05
	EB370	Manabi	Pedernales	47	27	Hand recollection	Yes	Negative	Anadara tuberculosa		S	MD	I	0.9	0.3				1.45824	0.145824	0.145824
	EB371	Manabi	Pedernales	66	30	Hand recollection	Yes	Negative	Anadara tuberculosa		S	MD	I	0.9		0.3			1.45824	0.145824	0.189571
	EB371	Manabi	Pedernales	66	30	Gillnets	Yes	Negative	Penaeus vannamei		S	S	D		0.5				1.45824	1.45824	0.729118
	EB372	Manabi	Pedernales	55	15	Gillnets	Yes	Negative	Penaeus vannamei			S	MD	0.6						1.74665	0.698661
	EB372	Manabi	Pedernales	55	15	Gillnets	Yes	Negative	Mugil cephalus			S	MD	0.6						1.74665	0.698661
	EB372	Manabi	Pedernales	55	15	Gillnets	Yes	Negative	Centropomus spp.			S	MD	0.6						1.74665	0.698661
	EB373	Manabi	Pedernales	66	54	Hand recollection	Yes	Negative	Anadara tuberculosa	S	S	MD	I	0.95		0.2		1	1	0.05	0.06
	EB373	Manabi	Pedernales	66	54	Gillnets	Yes	Negative	Penaeus vannamei	I	S	S	MD	0.95		0.2		1.2	1.2	1.2	0.06
	EB374	Manabi	Pedernales	57	43	Hand recollection	Yes	Negative	Anadara tuberculosa	S	S	MD	I	0.9		0.2		1	1	0.1	0.12
	EB374	Manabi	Pedernales	57	43	Gillnets	Yes	Negative	Penaeus vannamei	I	S	S	D		0.5	0.2		1.2	1.2	1.2	0.6
	EB375	Manabi	Pedernales	50	40	Hand recollection	Yes	Negative	Anadara tuberculosa	S	S	MD	I	0.95		0.5		1	1	0.05	0.075
	EB375	Manabi	Pedernales	50	40	Gillnets	Yes	Negative	Mugil cephalus	S	S	S	S					1	1	1	1
	EB375	Manabi	Pedernales	50	40	Gillnets	Yes	Negative	Penaeus vannamei	S	S	D	MD	0.95	0.5			1	1	0.5	0.025
	EB376	Manabi	Jama	69	30	Gillnets	Yes	Negative	Penaeus vannamei		S	S	MD	0.9					1.45824	1.45824	0.145824
	EB376	Manabi	Jama	69	30	Gillnets	Yes	Negative	Trachinotus paitensis		S	S	MD	0.9					1.45824	1.45824	0.145824
	EB377	Manabi	Jama	42	20	Gillnets	Yes	Negative	Penaeus vannamei			S	D		0.5					1.74665	0.873326
	EB377	Manabi	Jama	42	20	Gillnets	Yes	Negative	Trachinotus paitensis			S	MD	0.95						1.74665	0.0873326
	EB378	Manabi	Jama	48	41	Gillnets	Yes	Negative	Penaeus vannamei	S	S	D	I		0.4	0.3		1	1	0.6	0.78
	EB378	Manabi	Jama	48	41	Gillnets	Yes	Negative	Trachinotus paitensis	I	S	S	MD	0.9		0.3		1.3	1.3	1.3	0.13
	EB379	Manabi	Jama	33	20	Gillnets	Yes	Negative	Penaeus vannamei			I	MD	0.7		0.2				2.09598	0.628794
	EB379	Manabi	Jama	33	20	Gillnets	Yes	Negative	Trachinotus paitensis			I	MD	0.7		0.2				2.09598	0.628794
	EB380	Manabi	Jama	26	10	Gillnets	Yes	Negative	Penaeus vannamei				MD	0.7							0.519395
	EB380	Manabi	Jama	26	10	Gillnets	Yes	Negative	Scomberomorus sierra				MD	0.7							0.519395
	EB381	Manabi	Jama	30	20	Gillnets	Yes	Negative	Penaeus vannamei			S	MD	0.8						1.74665	0.34933
	EB381	Manabi	Jama	30	20	Gillnets	Yes	Negative	Trachinotus paitensis			S	MD	0.8						1.74665	0.34933
	EB382	Manabi	Jama	24	15	Gillnets	Yes	Negative	Penaeus vannamei			S	MD	0.8						1.74665	0.34933
	EB382	Manabi	Jama	24	15	Gillnets	Yes	Negative	Scomberomorus sierra			S	MD	0.8						1.74665	0.34933
	EB383	Manabi	Jama	31	18	Gillnets	Yes	Negative	Penaeus spp.			D	I		0.5	0.25				0.873326	1.09166
	EB383	Manabi	Jama	31	18	Gillnets	Yes	Negative	Trachinotus paitensis			I	MD	0.9		0.25				2.18331	0.218331
	EB384	Manabi	Jama	51	40	Gillnets	Yes	Negative	Penaeus vannamei	S	S	MD	I	0.9		0.3		1	1	0.1	0.13
	EB384	Manabi	Jama	51	40	Gillnets	Yes	Negative	Trachinotus paitensis	S	S	S	MD	0.9				1	1	1	0.1
	EB385	Manabi	Jama	57	20	Gillnets	Yes	Negative	Trachinotus paitensis			S	MD	0.9						1.74665	0.174665
	EB385	Manabi	Jama	57	20	Gillnets	Yes	Negative	Penaeus vannamei			MD	I	0.9		0.5				0.174665	0.261998
	EB386	Manabi	Jama	21	9	Gillnets	Yes	Negative	Penaeus vannamei				D		0.5						0.865658
	EB386	Manabi	Jama	21	9	Gillnets	Yes	Negative	Scomberomorus sierra				D		0.5						0.865658
	EB386	Manabi	Jama	21	9	Gillnets	Yes	Negative	Lobotes pacificus				D		0.5						0.865658
	EB387	Manabi	Jama	25	13	Gillnets	Yes	Negative	Penaeus vannamei			S	D		0.4					1.74665	1.04799
	EB387	Manabi	Jama	25	13	Gillnets	Yes	Negative	Trachinotus paitensis			S	MD	0.95						1.74665	0.0873326
	EB388	Manabi	Jama	50	42	Gillnets	Yes	Negative	Penaeus spp.	S	S	MD	I	0.9		0.3		1	1	0.1	0.13
	EB388	Manabi	Jama	50	42	Gillnets	Yes	Negative	Trachinotus paitensis	I	S	S	MD	0.9		0.3		1.3	1.3	1.3	0.13
	EB389	Manabi	Jama	27	20	Gillnets	Yes	Negative	Penaeus vannamei			S	D		0.5					1.74665	0.873326
	EB389	Manabi	Jama	27	20	Gillnets	Yes	Negative	Trachinotus paitensis			S	MD	0.95						1.74665	0.0873326
	EB389	Manabi	Jama	27	20	Gillnets	Yes	Negative	Caulolatilus affinis			S	D		0.5					1.74665	0.873326
	EB390	Manabi	Jama	43	35	Gillnets	Yes	Negative	Penaeus vannamei	S	S	MD	I	0.6		0.5		1	1	0.4	0.6
	EB390	Manabi	Jama	43	35	Gillnets	Yes	Negative	Scomberomorus sierra	S	S	S	S					1	1	1	1
	EB390	Manabi	Jama	43	35	Gillnets	Yes	Negative	Centropomus spp.	S	S	S	D		0.3			1	1	1	0.7
	EB391	Manabi	Jama	24	5	Gillnets	Yes	Negative	Penaeus vannamei				I			0.2					2.07758
	EB391	Manabi	Jama	24	5	Gillnets	Yes	Negative	Trachinotus paitensis				MD	0.9							0.173132
	EB392	Manabi	Jama	27	15	Gillnets	Yes	Negative	Penaeus vannamei			S	MD	0.6						1.74665	0.698661
	EB392	Manabi	Jama	27	15	Gillnets	Yes	Negative	Hippoglossina tetrophthalma			S	MD	0.6						1.74665	0.698661
	EB392	Manabi	Jama	27	15	Gillnets	Yes	Negative	Pomadasys panamensis			S	MD	0.6						1.74665	0.698661
	EB393	Manabi	Jama	29	12	Gillnets	Yes	Negative	Penaeus vannamei				D		0.5						0.865658
	EB393	Manabi	Jama	29	12	Gillnets	Yes	Negative	Baldwinella eos				D		0.5						0.865658
	EB394	Manabi	Jama	57	40	Gillnets	Yes	Negative	Penaeus vannamei	I	S	MD	I	0.6		0.3		1.3	1.3	0.52	0.676
	EB394	Manabi	Jama	57	40	Gillnets	Yes	Negative	Trachinotus paitensis			S	MD	0.6						1.74665	0.698661
	EB394	Manabi	Jama	57	40	Gillnets	Yes	Negative	Hippoglossina tetrophthalma			S	S							1.74665	1.74665
	EB395	Manabi	Jama	70	30	Gillnets	Yes	Negative	Penaeus vannamei	I	S	MD		0.8		0.5		1.5	1.5	0.3
	EB396	Manabi	Jama	48	40	Gillnets	Yes	Negative	Penaeus vannamei	S	S	MD	I	0.7		0.3		1	1	0.3	0.39
	EB396	Manabi	Jama	48	40	Gillnets	Yes	Negative	Trachinotus paitensis	I	S	S	MD	0.7		0.3		1.3	1.3	1.3	0.39
	EB397	Manabi	Jama	18	5	Gillnets	Yes	Negative	Trachinotus paitensis				D		0.5						0.865658
	EB397	Manabi	Jama	18	5	Gillnets	Yes	Negative	Caulolatilus affinis				D		0.5						0.865658
	EB397	Manabi	Jama	18	5	Gillnets	Yes	Negative	Diplectrum pacificum				D		0.5						0.865658
	EB398	Manabi	Jama	22	10	Gillnets	Yes	Negative	Penaeus vannamei				D		0.5						0.865658
	EB398	Manabi	Jama	22	10	Gillnets	Yes	Negative	Trachinotus paitensis				MD	0.95							0.0865658
	EB399	Manabi	Jama	31	10	Gillnets	Yes	Negative	Trachinotus paitensis				MD	0.7							0.519395
	EB399	Manabi	Jama	31	10	Gillnets	Yes	Negative	Diplectrum pacificum				MD	0.7							0.519395
	EB399	Manabi	Jama	31	10	Gillnets	Yes	Negative	Caulolatilus affinis				MD	0.7							0.519395
	EB400	Manabi	Jama	18	10	Gillnets	Yes	Negative	Trachinotus paitensis				MD	0.9							0.173132
	EB400	Manabi	Jama	18	10	Gillnets	Yes	Negative	Not identified				MD	0.9							0.173132
	EB401	Manabi	Jama	58	30	Gillnets	Yes	Negative	Trachinotus paitensis	I	S	MD		0.95		0.5		1.5	1.5	0.075
	EB401	Manabi	Jama	58	30	Gillnets	Yes	Negative	Penaeus vannamei	MI	S	MD		0.95			0.8	1.8	1.8	0.09
	EB402	Manabi	Jama	44	33	Gillnets	Yes	Negative	Scomberomorus sierra		S	S	MD	0.9					1.45824	1.45824	0.145824
	EB403	Manabi	Jama	42	25	Gillnets	Yes	Negative	Trachinotus paitensis		S	S	MD	0.6					1.45824	1.45824	0.583294
	EB403	Manabi	Jama	42	25	Gillnets	Yes	Negative	Scomberomorus sierra		S	S	MD	0.6					1.45824	1.45824	0.583294
	EB404	Manabi	Jama	41	5	Gillnets	Yes	Negative	Peprilus medius				MD	0.8							0.346263
	EB404	Manabi	Jama	41	5	Gillnets	Yes	Negative	Caulolatilus affinis				MD	0.8							0.346263
	EB405	Manabi	Jama	58	30	Gillnets	Yes	Negative	Trachinotus paitensis		I	S	MD	0.95		0.2			1.74988	1.74988	0.0874942
	EB405	Manabi	Jama	58	30	Gillnets	Yes	Negative	Caulolatilus affinis		I	S	MD	0.95		0.2			1.74988	1.74988	0.0874942
	EB405	Manabi	Jama	58	30	Gillnets	Yes	Negative	Penaeus vannamei		S	MD	I	0.95		0.2			1.45824	0.0729118	0.0874942
	EB406	Manabi	Jama	46	30	Gillnets	Yes	Negative	Trachinotus paitensis		S	S	MD	0.6					1.45824	1.45824	0.583294
	EB406	Manabi	Jama	46	30	Gillnets	Yes	Negative	Scomberomorus sierra		S	S	MD	0.6					1.45824	1.45824	0.583294
	EB407	Manabi	Jama	33	24	Gillnets	Yes	Negative	Trachinotus paitensis			S	MD	0.9						1.74665	0.174665
	EB407	Manabi	Jama	33	24	Gillnets	Yes	Negative	Penaeus vannamei			MD	I	0.9		0.2				0.174665	0.209598
	EB408	Manabi	Jama	30	20	Gillnets	Yes	Negative	Trachinotus paitensis			S	MD	0.7						1.74665	0.523995
	EB408	Manabi	Jama	30	20	Gillnets	Yes	Negative	Penaeus vannamei			MD	I	0.7		0.2				0.523995	0.628794
	EB409	Manabi	Jama	47	35	Gillnets	Yes	Negative	Penaeus vannamei	S	S	MD	I	0.9		0.2		1	1	0.1	0.12
	EB409	Manabi	Jama	47	35	Gillnets	Yes	Negative	Trachinotus paitensis	I	S	S	MD	0.9		0.2		1.2	1.2	1.2	0.12
	EB410	Manabi	Jama	30	20	Gillnets	Yes	Negative	Penaeus vannamei			MD	I	0.95		0.2				0.0873326	0.104799
	EB410	Manabi	Jama	30	20	Gillnets	Yes	Negative	Trachinotus paitensis			S	MD	0.95						1.74665	0.0873326
	EB411	Manabi	Jama	27	10	Gillnets	Yes	Negative	Penaeus vannamei				D		0.5						0.865658
	EB411	Manabi	Jama	27	10	Gillnets	Yes	Negative	Trachinotus paitensis				D		0.5						0.865658
	DV142	Manabi	Pedernales	30	20	Gillnets	Yes	Negative	Lutjanus sp.			S	D		0.4					1.74665	1.04799
	DV142	Manabi	Pedernales	30	20	Gillnets	Yes	Negative	Centropomus spp.			S	D		0.4					1.74665	1.04799
	DV142	Manabi	Pedernales	30	20	Gillnets	Yes	Negative	Scomberomorus sierra			S	D		0.4					1.74665	1.04799
	DV143	Manabi	Pedernales	20	6	Gillnets	Yes	Negative	Scomberomorus sierra				D		0.4						1.03879
	DV143	Manabi	Pedernales	20	6	Gillnets	Yes	Negative	Lutjanus sp.				D		0.4						1.03879
	DV143	Manabi	Pedernales	20	6	Gillnets	Yes	Negative	Centropomus spp.				D		0.4						1.03879
	DV144	Manabi	Pedernales	33	20	Gillnets	Yes	Negative	Scomberomorus sierra			I	MD	0.6		0.4				2.44531	0.978125
	DV144	Manabi	Pedernales	33	20	Gillnets	Yes	Negative	Lutjanus sp.			I	MD	0.6		0.4				2.44531	0.978125
	DV144	Manabi	Pedernales	33	20	Gillnets	Yes	Negative	Cynoscion phoxocephalus			I	MD	0.6		0.4				2.44531	0.978125
	DV145	Manabi	Pedernales	36	25	Gillnets	Yes	Negative	Cynoscion phoxocephalus			I	D		0.5	0.4				2.44531	1.22266
	DV145	Manabi	Pedernales	36	25	Gillnets	Yes	Negative	Lutjanus sp.			I	D		0.5	0.4				2.44531	1.22266
	DV146	Manabi	Pedernales	29	12	Gillnets	Yes	Negative	Penaeus vannamei			S	D		0.4					1.74665	1.04799
	DV147	Manabi	Pedernales	40	30	Gillnets	Yes	Negative	Penaeus vannamei			S	MD	0.7						1.74665	0.523995
	DV147	Manabi	Pedernales	40	30	Gillnets	Yes	Negative	Centropomus spp.			S	MD	0.7						1.74665	0.523995
	DV147	Manabi	Pedernales	40	30	Gillnets	Yes	Negative	Cynoscion phoxocephalus			S	MD	0.7						1.74665	0.523995
	DV148	Manabi	Pedernales	34	20	Gillnets	Yes	Negative	Lutjanus sp.			I	D		0.4	0.3				2.27065	1.36239
	DV148	Manabi	Pedernales	34	20	Gillnets	Yes	Negative	Cynoscion phoxocephalus			I	D		0.4	0.3				2.27065	1.36239
	DV148	Manabi	Pedernales	34	20	Gillnets	Yes	Negative	Centropomus spp.			I	D		0.4	0.3				2.27065	1.36239
	DV149	Manabi	Pedernales	50	30	Gillnets	Yes	Negative	Penaeus vannamei		MI	S	D		0.5		0.6		2.33318	2.33318	1.16659
	DV149	Manabi	Pedernales	50	30	Gillnets	Yes	Negative	Lutjanus sp.		MI	S	D		0.5		0.6		2.33318	2.33318	1.16659
	DV149	Manabi	Pedernales	50	30	Gillnets	Yes	Negative	Cynoscion phoxocephalus		MI	S	D		0.5		0.6		2.33318	2.33318	1.16659
	DV150	Manabi	Pedernales	37	25	Gillnets	Yes	Negative	Cynoscion phoxocephalus			MI	MD	0.8			0.6			2.79464	0.558928
	DV150	Manabi	Pedernales	37	25	Gillnets	Yes	Negative	Lutjanus sp.			MI	MD	0.8			0.6			2.79464	0.558928
	DV150	Manabi	Pedernales	37	25	Gillnets	Yes	Negative	Centropomus spp.			MI	MD	0.8			0.6			2.79464	0.558928
	DV151	Manabi	Pedernales	78	50	Gillnets	Yes	Negative	Lutjanus sp.	MI	I	S	MD	0.7		0.5	0.8	1.8	2.7	2.7	0.81
	DV151	Manabi	Pedernales	78	50	Gillnets	Yes	Negative	Cynoscion phoxocephalus	MI	I	S	MD	0.7		0.5	0.8	1.8	2.7	2.7	0.81
	DV151	Manabi	Pedernales	78	50	Gillnets	Yes	Negative	Centropomus spp.	MI	I	S	MD	0.7		0.5	0.8	1.8	2.7	2.7	0.81
	DV152	Manabi	Pedernales	63	40	Gillnets	Yes	Negative	Lutjanus sp.	MI	I	S	MD	0.8		0.3	0.6	1.6	2.08	2.08	0.416
	DV152	Manabi	Pedernales	63	40	Gillnets	Yes	Negative	Cynoscion phoxocephalus	MI	I	S	MD	0.8		0.3	0.6	1.6	2.08	2.08	0.416
	DV153	Manabi	Pedernales	32	12	Gillnets	Yes	Negative	Lutjanus sp.			S	MD	0.8						1.74665	0.34933
	DV153	Manabi	Pedernales	32	12	Gillnets	Yes	Negative	Cynoscion phoxocephalus			S	MD	0.8						1.74665	0.34933
	DV153	Manabi	Pedernales	32	12	Gillnets	Yes	Negative	Centropomus spp.			S	MD	0.8						1.74665	0.34933
	DV154	Manabi	Pedernales	29	15	Gillnets	Yes	Negative	Penaeus vannamei			I	MD	0.8		0.3				2.27065	0.454129
	DV154	Manabi	Pedernales	29	15	Gillnets	Yes	Negative	Cynoscion phoxocephalus			I	MD	0.8		0.3				2.27065	0.454129
	DV154	Manabi	Pedernales	29	15	Gillnets	Yes	Negative	Lutjanus sp.			I	MD	0.8		0.3				2.27065	0.454129
	DV155	Manabi	Pedernales	51	35	Gillnets	Yes	Negative	Lutjanus sp.	MI	MI	S	MD	0.8			0.7	1.7	2.89	2.89	0.578
	DV155	Manabi	Pedernales	51	35	Gillnets	Yes	Negative	Cynoscion phoxocephalus	MI	MI	S	MD	0.8			0.7	1.7	2.89	2.89	0.578
	DV155	Manabi	Pedernales	51	35	Gillnets	Yes	Negative	Centropomus spp.	MI	MI	S	MD	0.8			0.7	1.7	2.89	2.89	0.578
	DV156	Manabi	Pedernales	23	10	Gillnets	Yes	Negative	Scomberomorus sierra				D		0.4						1.03879
	DV156	Manabi	Pedernales	23	10	Gillnets	Yes	Negative	Lutjanus sp.				D		0.4						1.03879
	DV156	Manabi	Pedernales	23	10	Gillnets	Yes	Negative	Caranx caballus				D		0.4						1.03879
	DV157	Manabi	Pedernales	21	8	Gillnets	Yes	Negative	Lutjanus sp.				D		0.4						1.03879
	DV157	Manabi	Pedernales	21	8	Gillnets	Yes	Negative	Cynoscion phoxocephalus				D		0.4						1.03879
	DV157	Manabi	Pedernales	21	8	Gillnets	Yes	Negative	Scomberomorus sierra				D		0.4						1.03879
	DV158	Manabi	Pedernales	19	6	Gillnets	Yes	Negative	Scomberomorus sierra				D		0.4						1.03879
	DV158	Manabi	Pedernales	19	6	Gillnets	Yes	Negative	Lutjanus sp.				D		0.4						1.03879
	DV158	Manabi	Pedernales	19	6	Gillnets	Yes	Negative	Centropomus spp.				D		0.4						1.03879
	DV159	Manabi	Pedernales	43	20	Gillnets	Yes	Negative	Scomberomorus sierra			S	D		0.4					1.74665	1.04799
	DV160	Manabi	Pedernales	37	20	Gillnets	Yes	Negative	Penaeus vannamei			I	S			0.4				2.44531	2.44531
	DV160	Manabi	Pedernales	37	20	Gillnets	Yes	Negative	Lutjanus sp.			I	S			0.4				2.44531	2.44531
	DV160	Manabi	Pedernales	37	20	Gillnets	Yes	Negative	Centropomus spp.			I	S			0.4				2.44531	2.44531
	DV161	Manabi	Pedernales	24	10	Gillnets	Yes	Negative	Lutjanus sp.			D	S		0.4					1.04799	1.04799
	DV161	Manabi	Pedernales	24	10	Gillnets	Yes	Negative	Cynoscion phoxocephalus			D	S		0.4					1.04799	1.04799
	DV161	Manabi	Pedernales	24	10	Gillnets	Yes	Negative	Centropomus spp.			D	S		0.4					1.04799	1.04799
	DV163	Manabi	Pedernales	45	20	Gillnets	Yes	Negative	Lutjanus sp.		MI	S	MD	0.6			0.7		2.479	2.479	0.991601
	DV163	Manabi	Pedernales	45	20	Gillnets	Yes	Negative	Cynoscion phoxocephalus		MI	S	MD	0.6			0.7		2.479	2.479	0.991601
	DV163	Manabi	Pedernales	45	20	Gillnets	Yes	Negative	Centropomus spp.		MI	S	MD	0.6			0.7		2.479	2.479	0.991601
	DV164	Manabi	Pedernales	33	13	Gillnets	Yes	Negative	Lutjanus sp.			S	D		0.5					1.74665	0.873326
	DV164	Manabi	Pedernales	33	13	Gillnets	Yes	Negative	Cynoscion phoxocephalus			S	D		0.5					1.74665	0.873326
	DV164	Manabi	Pedernales	33	13	Gillnets	Yes	Negative	Centropomus spp.			S	D		0.5					1.74665	0.873326
	DV165	Manabi	Pedernales	63	40	Gillnets	Yes	Negative	Penaeus vannamei	MI	I	S	D		0.5	0.4	0.6	1.6	2.24	2.24	1.12
	DV165	Manabi	Pedernales	63	40	Gillnets	Yes	Negative	Mugil cephalus	MI	I	S	D		0.5	0.4	0.6	1.6	2.24	2.24	1.12
	DV165	Manabi	Pedernales	63	40	Gillnets	Yes	Negative	Centropomus spp.	MI	I	S	D		0.5	0.4	0.6	1.6	2.24	2.24	1.12
	DV166	Manabi	Pedernales	49	10	Gillnets	Yes	Negative	Penaeus vannamei				D		0.5						0.865658
	DV166	Manabi	Pedernales	49	10	Gillnets	Yes	Negative	Mugil cephalus				D		0.5						0.865658
	DV167	Manabi	Pedernales	60	30	Gillnets	Yes	Negative	Penaeus vannamei		MI	S	MD	0.8			0.7		2.479	2.479	0.4958
	DV167	Manabi	Pedernales	60	30	Gillnets	Yes	Negative	Mugil cephalus		MI	S	MD	0.8			0.7		2.479	2.479	0.4958
	DV167	Manabi	Pedernales	60	30	Gillnets	Yes	Negative	Cynoscion phoxocephalus		MI	S	MD	0.8			0.7		2.479	2.479	0.4958
	DV168	Manabi	Pedernales	74	10	Gillnets	Yes	Negative	Penaeus vannamei	MI	D				0.4		0.6	1.6	0.96
	DV168	Manabi	Pedernales	74	10	Gillnets	Yes	Negative	Cynoscion phoxocephalus	MI	D				0.4		0.6	1.6	0.96
	DV169	Manabi	Pedernales	44	30	Gillnets	Yes	Negative	Penaeus vannamei		MI	S	MD	0.8			0.7		2.479	2.479	0.4958
	DV169	Manabi	Pedernales	44	30	Gillnets	Yes	Negative	Mugil cephalus		MI	S	MD	0.8			0.7		2.479	2.479	0.4958
	DV169	Manabi	Pedernales	44	30	Gillnets	Yes	Negative	Cynoscion phoxocephalus		MI	S	MD	0.8			0.7		2.479	2.479	0.4958
	DV170	Manabi	Pedernales	32	6	Gillnets	Yes	Negative	Penaeus vannamei				MD	0.6							0.692526
	DV171	Manabi	Pedernales	64	50	Gillnets	Yes	Negative	Penaeus vannamei	MI	I	S	D		0.4	0.3	0.7	1.7	2.21	2.21	1.326
	DV172	Manabi	Pedernales	67	30	Gillnets	Yes	Negative	Penaeus vannamei	MI	S	D			0.4		0.7	1.7	1.7	1.02
	DV172	Manabi	Pedernales	67	30	Gillnets	Yes	Negative	Mugil cephalus	MI	S	D			0.4		0.7	1.7	1.7	1.02
	DV172	Manabi	Pedernales	67	30	Gillnets	Yes	Negative	Centropomus spp.	MI	S	D			0.4		0.7	1.7	1.7	1.02
	DV173	Manabi	Pedernales	60	30	Gillnets	Yes	Negative	Penaeus vannamei	MI	S	D			0.4		0.6	1.6	1.6	0.96
	DV173	Manabi	Pedernales	60	30	Gillnets	Yes	Negative	Mugil cephalus	MI	S	D			0.4		0.6	1.6	1.6	0.96
	DV173	Manabi	Pedernales	60	30	Gillnets	Yes	Negative	Centropomus spp.	MI	S	D			0.4		0.6	1.6	1.6	0.96
	DV174	Manabi	Pedernales	56	30	Hand recollection	Yes	Negative	Anadara tuberculosa	MI	I	D			0.4	0.3	0.7	1.7	2.21	1.326
	DV175	Manabi	Jama	40	25	Gillnets	Yes	Negative	Penaeus vannamei		I	S	MD	0.7		0.5			2.18735	2.18735	0.656206
	DV175	Manabi	Jama	40	25	Gillnets	Yes	Negative	Scomberomorus sierra		I	S	MD	0.7		0.5			2.18735	2.18735	0.656206
	DV175	Manabi	Jama	40	25	Gillnets	Yes	Negative	Centropomus spp.		I	S	MD	0.7		0.5			2.18735	2.18735	0.656206
	DV176	Manabi	Jama	33	21	Gillnets	Yes	Negative	Penaeus vannamei			D	I		0.4	0.3				1.04799	1.36239
	DV177	Manabi	Jama	28	16	Gillnets	Yes	Negative	Penaeus vannamei			I	MD	0.7		0.5				2.61998	0.785993
	DV177	Manabi	Jama	28	16	Gillnets	Yes	Negative	Cynoscion phoxocephalus			I	MD	0.7		0.5				2.61998	0.785993
	DV177	Manabi	Jama	28	16	Gillnets	Yes	Negative	Centropomus spp.			I	MD	0.7		0.5				2.61998	0.785993
	DV178	Manabi	Jama	33	20	Gillnets	Yes	Negative	Penaeus vannamei			S	MD	0.7						1.74665	0.523995
	DV178	Manabi	Jama	33	20	Gillnets	Yes	Negative	Scomberomorus sierra			S	MD	0.7						1.74665	0.523995
	DV178	Manabi	Jama	33	20	Gillnets	Yes	Negative	Trachinotus paitensis			S	MD	0.7						1.74665	0.523995
	DV179	Manabi	Jama	23	8	Gillnets	Yes	Negative	Penaeus vannamei				D		0.3						1.21192
	DV180	Manabi	Jama	50	40	Gillnets	Yes	Negative	Penaeus vannamei	MI	I	S	MD	0.8		0.4	0.7	1.7	2.38	2.38	0.476
	DV180	Manabi	Jama	50	40	Gillnets	Yes	Negative	Trachinotus paitensis	MI	I	S	MD	0.8		0.4	0.7	1.7	2.38	2.38	0.476
	DV180	Manabi	Jama	50	40	Gillnets	Yes	Negative	Caulolatilus affinis	MI	I	S	MD	0.8		0.4	0.7	1.7	2.38	2.38	0.476
	DV181	Manabi	Jama	23	10	Gillnets	Yes	Negative	Penaeus vannamei				D		0.5						0.865658
	DV181	Manabi	Jama	23	10	Gillnets	Yes	Negative	Scomberomorus sierra				D		0.5						0.865658
	DV182	Manabi	Jama	20	7	Gillnets	Yes	Negative	Penaeus vannamei				D		0.2						1.38505
	DV183	Manabi	Jama	22	8	Gillnets	Yes	Negative	Cynoscion phoxocephalus				D		0.5						0.865658
	DV184	Manabi	Jama	39	15	Gillnets	Yes	Negative	Penaeus vannamei			D	S		0.4					1.04799	1.04799
	DV184	Manabi	Jama	39	15	Gillnets	Yes	Negative	Trachinotus paitensis			D	S		0.4					1.04799	1.04799
	DV185	Manabi	Jama	20	6	Gillnets	Yes	Negative	Penaeus vannamei				D		0.2						1.38505
	DV185	Manabi	Jama	20	6	Gillnets	Yes	Negative	Trachinotus paitensis				D		0.2						1.38505
	DV185	Manabi	Jama	20	6	Gillnets	Yes	Negative	Caulolatilus affinis				D		0.2						1.38505
	DV186	Manabi	Jama	30	25	Gillnets	Yes	Negative	Penaeus vannamei		I	S	D		0.4	0.5			2.18735	2.18735	1.31241
	DV186	Manabi	Jama	30	25	Gillnets	Yes	Negative	Trachinotus paitensis		I	S	D		0.4	0.5			2.18735	2.18735	1.31241
	DV187	Manabi	Jama	36	20	Gillnets	Yes	Negative	Penaeus vannamei			I	D		0.3	0.5				2.61998	1.83398
	DV187	Manabi	Jama	36	20	Gillnets	Yes	Negative	Trachinotus paitensis			I	D		0.3	0.5				2.61998	1.83398
	DV188	Manabi	Jama	40	25	Gillnets	Yes	Negative	Trachinotus paitensis		I	S	MD	0.7		0.5			2.18735	2.18735	0.656206
	DV189	Manabi	Jama	32	20	Gillnets	Yes	Negative	Penaeus vannamei			I	MD	0.7		0.5				2.61998	0.785993
	DV190	Manabi	Jama	23	10	Gillnets	Yes	Negative	Trachinotus paitensis			S	MD	0.6						1.74665	0.698661
	DV190	Manabi	Jama	23	10	Gillnets	Yes	Negative	Penaeus vannamei			S	MD	0.6						1.74665	0.698661
	DV191	Manabi	Jama	25	10	Gillnets	Yes	Negative	Penaeus vannamei				D		0.3						1.21192
	DV192	Manabi	Jama	19	6	Gillnets	Yes	Negative	Penaeus vannamei				D		0.3						1.21192
	DV192	Manabi	Jama	19	6	Gillnets	Yes	Negative	Trachinotus paitensis				D		0.3						1.21192
	DV193	Manabi	Jama	23	12	Gillnets	Yes	Negative	Penaeus vannamei				D		0.3						1.21192
	DV193	Manabi	Jama	23	12	Gillnets	Yes	Negative	Trachinotus paitensis				D		0.3						1.21192
	DV194	Manabi	Jama	24	14	Gillnets	Yes	Negative	Penaeus vannamei				D		0.3						1.21192
	DV194	Manabi	Jama	24	14	Gillnets	Yes	Negative	Trachinotus paitensis				D		0.3						1.21192
	DV195	Manabi	Jama	60	30	Gillnets	Yes	Negative	Trachinotus paitensis		I	S	MD	0.7		0.4			2.04153	2.04153	0.612459
	DV196	Manabi	Jama	43	30	Gillnets	Yes	Negative	Trachinotus paitensis		MI	S	MD	0.8			0.7		2.479	2.479	0.4958
	DV196	Manabi	Jama	43	30	Gillnets	Yes	Negative	Caulolatilus affinis		MI	S	MD	0.8			0.7		2.479	2.479	0.4958
	DV197	Manabi	Jama	55	40	Gillnets	Yes	Negative	Trachinotus paitensis	MI	I	S	MD	0.8		0.3	0.7	1.7	2.21	2.21	0.442
	DV197	Manabi	Jama	55	40	Gillnets	Yes	Negative	Selene peruviana	MI	I	S	MD	0.8		0.3	0.7	1.7	2.21	2.21	0.442
	DV197	Manabi	Jama	55	40	Gillnets	Yes	Negative	Caulolatilus affinis	MI	I	S	MD	0.8		0.3	0.7	1.7	2.21	2.21	0.442
	DV198	Manabi	Jama	74	30	Gillnets	Yes	Negative	Trachinotus paitensis	MI	I	D	MD	0.9	0.4	0.3	0.7	1.7	2.21	1.326	0.1326
	DV198	Manabi	Jama	74	30	Gillnets	Yes	Negative	Penaeus vannamei	MI	I	D	MD	0.9	0.4	0.3	0.7	1.7	2.21	1.326	0.1326
	DV199	Manabi	Jama	52	40	Gillnets	Yes	Negative	Penaeus vannamei	MI	I	S	D		0.5	0.3	0.7	1.7	2.21	2.21	1.105
	DV199	Manabi	Jama	52	40	Gillnets	Yes	Negative	Scomberomorus sierra	MI	I	S	D		0.5	0.3	0.7	1.7	2.21	2.21	1.105
	DV200	Manabi	Jama	47	20	Gillnets	Yes	Negative	Trachinotus paitensis	MI	D				0.3		0.7	1.7	1.19
	DV201	Manabi	Jama	60	40	Gillnets	Yes	Negative	Trachinotus paitensis	MI	I	S	MD	0.7		0.4	0.8	1.8	2.52	2.52	0.756
	DV201	Manabi	Jama	60	40	Gillnets	Yes	Negative	Penaeus vannamei	MI	I	S	MD	0.7		0.4	0.8	1.8	2.52	2.52	0.756
	DV202	Manabi	Jama	72	35	Gillnets	Yes	Negative	Penaeus vannamei	MI	I	D			0.3	0.3	0.7	1.7	2.21	1.547
	DV202	Manabi	Jama	72	35	Gillnets	Yes	Negative	Trachinotus paitensis	MI	I	D			0.3	0.3	0.7	1.7	2.21	1.547
	DV203	Manabi	Jama	20	6	Gillnets	Yes	Negative	Penaeus vannamei				D		0.3						1.21192
	DV204	Manabi	Jama	32	15	Gillnets	Yes	Negative	Penaeus vannamei		I	S	D		0.4	0.5			2.18735	2.18735	1.31241
	DV204	Manabi	Jama	32	15	Gillnets	Yes	Negative	Trachinotus paitensis		I	S	D		0.4	0.5			2.18735	2.18735	1.31241
	DV205	Manabi	Jama	26	18	Gillnets	Yes	Negative	Penaeus vannamei			I	D		0.5	0.4				2.44531	1.22266
	DV206	Manabi	Jama	29	20	Gillnets	Yes	Negative	Penaeus vannamei			I	D		0.2	0.4				2.44531	1.95625
	DV206	Manabi	Jama	29	20	Gillnets	Yes	Negative	Trachinotus paitensis			I	D		0.2	0.4				2.44531	1.95625
	DV207	Manabi	Jama	61	10	Gillnets	Yes	Negative	Penaeus vannamei				D		0.3						1.21192
	DV208	Manabi	Jama	60	40	Gillnets	Yes	Negative	Penaeus vannamei	MI	I	S	D		0.5	0.4	0.6	1.6	2.24	2.24	1.12
	DV209	Manabi	Jama	61	30	Gillnets	Yes	Negative	Penaeus vannamei	MI	I	D			0.5	0.4	0.7	1.7	2.38	1.19
	DV209	Manabi	Jama	61	30	Gillnets	Yes	Negative	Trachinotus paitensis	MI	I	D			0.5	0.4	0.7	1.7	2.38	1.19
	DV210	Manabi	Jama	39	30	Gillnets	Yes	Negative	Penaeus vannamei		MI	I	D		0.5	0.3	0.7		2.479	3.2227	1.61135
	DV210	Manabi	Jama	39	30	Gillnets	Yes	Negative	Trachinotus paitensis		MI	I	D		0.5	0.3	0.7		2.479	3.2227	1.61135
	DV211	Manabi	Jama	49	6	Gillnets	Yes	Negative	Penaeus vannamei				D		0.3						1.21192
	DV211	Manabi	Jama	49	6	Gillnets	Yes	Negative	Trachinotus paitensis				D		0.3						1.21192
	DV212	Manabi	Jama	29	20	Gillnets	Yes	Negative	Penaeus vannamei			I	D		0.5	0.4				2.44531	1.22266
	DV212	Manabi	Jama	29	20	Gillnets	Yes	Negative	Trachinotus paitensis			I	D		0.5	0.4				2.44531	1.22266
	DV213	Manabi	Jama	57	40	Gillnets	Yes	Negative	Penaeus vannamei	MI	I	S	D		0.5	0.3	0.7	1.7	2.21	2.21	1.105
	DV213	Manabi	Jama	57	40	Gillnets	Yes	Negative	Trachinotus paitensis	MI	I	S	D		0.5	0.3	0.7	1.7	2.21	2.21	1.105
	DV214	Manabi	Jama	30	20	Gillnets	Yes	Negative	Penaeus vannamei			I	D		0.3	0.5				2.61998	1.83398
	DV214	Manabi	Jama	30	20	Gillnets	Yes	Negative	Trachinotus paitensis			I	D		0.3	0.5				2.61998	1.83398
	DV215	Manabi	Jama	45	25	Gillnets	Yes	Negative	Penaeus vannamei			I	S			0.5				2.61998	2.61998
	PJ378	Manabi	Pedernales	46	20	Gillnets	Yes	Negative	Penaeus vannamei			S	MD	0.7						1.74665	0.523995
	PJ378	Manabi	Pedernales	46	20	Gillnets	Yes	Negative	Scomberomorus sierra			S	MD	0.7						1.74665	0.523995
	PJ378	Manabi	Pedernales	46	20	Gillnets	Yes	Negative	Cynoscion analis			S	MD	0.7						1.74665	0.523995
	PJ379	Manabi	Pedernales	62	30	Gillnets	Yes	Negative	Panulirus gracilis	MI	S							1	1
	PJ379	Manabi	Pedernales	62	30	Gillnets	Yes	Negative	Penaeus vannamei	MI	S							1	1
	PJ379	Manabi	Pedernales	62	30	Gillnets	Yes	Negative	Cynoscion albus	MI	S							1	1
	PJ380	Manabi	Pedernales	43	30	Gillnets	Yes	Negative	Lutjanus sp.		MI	S	MD	0.75			0.75		2.55191	2.55191	0.637978
	PJ380	Manabi	Pedernales	43	30	Gillnets	Yes	Negative	Scomberomorus sierra		MI	S	MD	0.75			0.75		2.55191	2.55191	0.637978
	PJ380	Manabi	Pedernales	43	30	Gillnets	Yes	Negative	Centropomus spp.		MI	S	MD	0.75			0.75		2.55191	2.55191	0.637978
	PJ381	Manabi	Pedernales	62	40	Gillnets	Yes	Negative	Sarda chiliensis	D	D	D	MD	0.7				1	1	1	0.3
	PJ382	Manabi	Pedernales	52	23	Gillnets	Yes	Negative	Acanthocybium solandri			MI	MD	0.7			0.7			2.96931	0.890792
	PJ382	Manabi	Pedernales	52	23	Gillnets	Yes	Negative	Scomberomorus sierra			MI	MD	0.7			0.7			2.96931	0.890792
	PJ383	Manabi	Pedernales	40	25	Gillnets	Yes	Negative	Sarda chiliensis		MI	S	MD	0.5			0.5		2.18735	2.18735	1.09368
	PJ383	Manabi	Pedernales	40	25	Gillnets	Yes	Negative	Scomberomorus sierra		MI	S	MD	0.5			0.5		2.18735	2.18735	1.09368
	PJ384	Manabi	Pedernales	37	25	Gillnets	Yes	Negative	Trachinotus paitensis		MI	S	MD	0.8			0.8		2.62483	2.62483	0.524965
	PJ384	Manabi	Pedernales	37	25	Gillnets	Yes	Negative	Scomberomorus sierra		MI	S	MD	0.8			0.8		2.62483	2.62483	0.524965
	PJ384	Manabi	Pedernales	37	25	Gillnets	Yes	Negative	Selar crumenophthalmus		MI	S	MD	0.8			0.8		2.62483	2.62483	0.524965
	PJ385	Manabi	Pedernales	45	15	Gillnets	Yes	Negative	Scomberomorus sierra			MI	MD	0.9			0.9			3.31864	0.331864
	PJ385	Manabi	Pedernales	45	15	Gillnets	Yes	Negative	Caranx caballus			MI	MD	0.9			0.9			3.31864	0.331864
	PJ385	Manabi	Pedernales	45	15	Gillnets	Yes	Negative	Selar crumenophthalmus			MI	MD	0.9			0.9			3.31864	0.331864
	PJ386	Manabi	Pedernales	46	33	Gillnets	Yes	Negative	Scomberomorus sierra		MI	S	MD	0.6			0.6		2.33318	2.33318	0.933271
	PJ387	Manabi	Pedernales	38	25	Gillnets	Yes	Negative	Scomberomorus sierra		MI	D	MD	0.6			0.6		2.33318	2.33318	0.933271
	PJ388	Manabi	Pedernales	36	15	Gillnets	Yes	Negative	Penaeus vannamei			MI	MD	0.6			0.6			2.79464	1.11786
	PJ389	Manabi	Pedernales	46	34	Gillnets	Yes	Negative	Lutjanus sp.	MI	S	S	MD	0.7			0.7	1.7	1.7	1.7	0.51
	PJ389	Manabi	Pedernales	46	34	Gillnets	Yes	Negative	Scomberomorus sierra	MI	S	S	MD	0.7			0.7	1.7	1.7	1.7	0.51
	PJ390	Manabi	Pedernales	43	10	Gillnets	Yes	Negative	Trachinotus paitensis				MD	0.7							0.519395
	PJ390	Manabi	Pedernales	43	10	Gillnets	Yes	Negative	Centropomus spp.				MD	0.7							0.519395
	PJ390	Manabi	Pedernales	43	10	Gillnets	Yes	Negative	Cynoscion analis				MD	0.7							0.519395
	PJ391	Manabi	Pedernales	50	30	Gillnets	Yes	Negative	Trachinotus paitensis		MI	S	MD	0.7			0.7		2.479	2.479	0.7437
	PJ391	Manabi	Pedernales	50	30	Gillnets	Yes	Negative	Centropomus spp.		MI	S	MD	0.7			0.7		2.479	2.479	0.7437
	PJ391	Manabi	Pedernales	50	30	Gillnets	Yes	Negative	Cynoscion analis		MI	S	MD	0.7			0.7		2.479	2.479	0.7437
	PJ392	Manabi	Pedernales	68	20	Gillnets	Yes	Negative	Penaeus vannamei		MI	S							1.45824	1.45824
	PJ392	Manabi	Pedernales	68	20	Gillnets	Yes	Negative	Centropomus spp.		MI	S							1.45824	1.45824
	PJ392	Manabi	Pedernales	68	20	Gillnets	Yes	Negative	Cynoscion albus		MI	S							1.45824	1.45824
	PJ393	Manabi	Pedernales	33	20	Gillnets	Yes	Negative	Penaeus vannamei			MI	MD	0.7			0.7			2.96931	0.890792
	PJ393	Manabi	Pedernales	33	20	Gillnets	Yes	Negative	Centropomus spp.			MI	MD	0.7			0.7			2.96931	0.890792
	PJ394	Manabi	Pedernales	60	45	Gillnets	Yes	Negative	Penaeus vannamei	MI	I	S	MD	0.7			0.7	1.7	1.7	1.7	0.51
	PJ395	Manabi	Pedernales	31	20	Gillnets	Yes	Negative	Penaeus vannamei			MI	MD	0.6			0.6			2.79464	1.11786
	PJ396	Manabi	Pedernales	77	57	Gillnets	Yes	Negative	Penaeus vannamei	MI	MD	MD	MD	0.7			0.7	1.7	0.51	0.153	0.0459
	PJ396	Manabi	Pedernales	77	57	Gillnets	Yes	Negative	Mugil cephalus	MI	MD	MD	MD	0.7			0.7	1.7	0.51	0.153	0.0459
	PJ396	Manabi	Pedernales	77	57	Gillnets	Yes	Negative	Centropomus armatus	MI	MD	MD	MD	0.7			0.7	1.7	0.51	0.153	0.0459
	PJ397	Manabi	Pedernales	49	10	Gillnets	Yes	Negative	Penaeus vannamei				MD	0.8							0.346263
	PJ397	Manabi	Pedernales	49	10	Gillnets	Yes	Negative	Mugil cephalus				MD	0.8							0.346263
	PJ397	Manabi	Pedernales	49	10	Gillnets	Yes	Negative	Not identified				MD	0.8							0.346263
	PJ398	Manabi	Pedernales	37	15	Gillnets	Yes	Negative	Penaeus vannamei			MI	MD	0.9			0.9			3.31864	0.331864
	PJ398	Manabi	Pedernales	37	15	Gillnets	Yes	Negative	Mugil cephalus			MI	MD	0.9			0.9			3.31864	0.331864
	PJ398	Manabi	Pedernales	37	15	Hand recollection	Yes	Negative	Anadara tuberculosa			MI	MD	0.9			0.9			3.31864	0.331864
	PJ399	Manabi	Pedernales	43	30	Gillnets	Yes	Negative	Mugil cephalus		MI	MD	MD	0.7			0.7		2.479	0.7437	0.22311
	PJ399	Manabi	Pedernales	43	30	Gillnets	Yes	Negative	Penaeus vannamei		MI	MD	MD	0.7			0.7		2.479	0.7437	0.22311
	PJ399	Manabi	Pedernales	43	30	Gillnets	Yes	Negative	Centropomus armatus		MI	MD	MD	0.7			0.7		2.479	0.7437	0.22311
	PJ400	Manabi	Pedernales	43	10	Gillnets	Yes	Negative	Mugil cephalus				MD	0.7							0.519395
	PJ400	Manabi	Pedernales	43	10	Gillnets	Yes	Negative	Centropomus armatus				MD	0.7							0.519395
	PJ400	Manabi	Pedernales	43	10	Gillnets	Yes	Negative	Cynoscion striatus				MD	0.7							0.519395
	PJ401	Manabi	Pedernales	53	10	Gillnets	Yes	Negative	Penaeus vannamei				MD	0.7							0.519395
	PJ401	Manabi	Pedernales	53	10	Gillnets	Yes	Negative	Mugil cephalus				MD	0.7							0.519395
	PJ401	Manabi	Pedernales	53	10	Gillnets	Yes	Negative	Centropomus spp.				MD	0.7							0.519395
	PJ402	Manabi	Pedernales	27	5	Gillnets	Yes	Negative	Penaeus vannamei				MD	0.5							0.865658
	PJ402	Manabi	Pedernales	27	5	Gillnets	Yes	Negative	Mugil cephalus				MD	0.5							0.865658
	PJ402	Manabi	Pedernales	27	5	Gillnets	Yes	Negative	Cynoscion striatus				MD	0.5							0.865658
	PJ403	Manabi	Pedernales	46	15	Gillnets	Yes	Negative	Penaeus vannamei			MI	MD	0.7			0.7			2.96931	0.890792
	PJ403	Manabi	Pedernales	46	15	Gillnets	Yes	Negative	Cynoscion striatus			MI	MD	0.7			0.7			2.96931	0.890792
	PJ403	Manabi	Pedernales	46	15	Hand recollection	Yes	Negative	Anadara tuberculosa			MI	MD	0.7			0.7			2.96931	0.890792
	PJ404	Manabi	Pedernales	47	18	Gillnets	Yes	Negative	Penaeus vannamei			MI	MD	0.5			0.5			2.61998	1.30999
	PJ404	Manabi	Pedernales	47	18	Gillnets	Yes	Negative	Cynoscion striatus			MI	MD	0.5			0.5			2.61998	1.30999
	PJ404	Manabi	Pedernales	47	18	Gillnets	Yes	Negative	Mugil cephalus			MI	MD	0.5			0.5			2.61998	1.30999
	PJ405	Manabi	Pedernales	35	23	Hand recollection	Yes	Negative	Anadara tuberculosa			MI	MD	0.5			0.5			2.61998	1.30999
	PJ405	Manabi	Pedernales	35	23	Gillnets	Yes	Negative	Mugil cephalus			MI	MD	0.5			0.5			2.61998	1.30999
	PJ405	Manabi	Pedernales	35	23	Gillnets	Yes	Negative	Centropomus spp.			MI	MD	0.5			0.5			2.61998	1.30999
	PJ406	Manabi	Pedernales	64	50	Gillnets	Yes	Negative	Penaeus vannamei	MI	D	MD	MD	0.7			0.7	1.7	1.7	0.51	0.153
	PJ406	Manabi	Pedernales	64	50	Gillnets	Yes	Negative	Mugil cephalus	MI	D	MD	MD	0.7			0.7	1.7	1.7	0.51	0.153
	PJ406	Manabi	Pedernales	64	50	Gillnets	Yes	Negative	Centropomus spp.	MI	D	MD	MD	0.7			0.7	1.7	1.7	0.51	0.153
	PJ407	Manabi	Pedernales	28	5	Gillnets	Yes	Negative	Mugil cephalus				MD	0.8							0.346263
	PJ407	Manabi	Pedernales	28	5	Gillnets	Yes	Negative	Penaeus vannamei				MD	0.8							0.346263
	PJ407	Manabi	Pedernales	28	5	Hand recollection	Yes	Negative	Anadara tuberculosa				MD	0.8							0.346263
	PJ408	Manabi	Pedernales	42	20	Gillnets	Yes	Negative	Penaeus vannamei			D	MD	0.9	0.7					0.523995	0.0523995
	PJ408	Manabi	Pedernales	42	20	Hand recollection	Yes	Negative	Anadara tuberculosa			D	MD	0.9	0.7					0.523995	0.0523995
	PJ409	Manabi	Pedernales	51	39	Hand recollection	Yes	Negative	Anadara tuberculosa	MI	S	S	MD	0.9			0.9	1.9	1.9	1.9	0.19
	PJ410	Manabi	Pedernales	45	35	Hand recollection	Yes	Negative	Anadara tuberculosa	MI	S	S	MD	0.6			0.6	1.6	1.6	1.6	0.64
	PJ410	Manabi	Pedernales	45	35	Gillnets	Yes	Negative	Penaeus vannamei			MI	MD	0.6			0.6			2.79464	1.11786
	PJ410	Manabi	Pedernales	45	35	Gillnets	Yes	Negative	Mugil cephalus			MI	MD	0.6			0.6			2.79464	1.11786
	PJ411	Manabi	Pedernales	37	30	Hand recollection	Yes	Negative	Anadara tuberculosa		MI	S	MD	0.5			0.5		2.18735	2.18735	1.09368
	PJ412	Manabi	Pedernales	45	34	Hand recollection	Yes	Negative	Anadara tuberculosa	MI	S	S	MD	0.5			0.5	1.5	1.5	1.5	0.75
	PJ412	Manabi	Pedernales	45	34	Gillnets	Yes	Negative	Mugil cephalus	MI	S	S	MD	0.5			0.5	1.5	1.5	1.5	0.75
	PJ412	Manabi	Pedernales	45	34	Gillnets	Yes	Negative	Dormitator latifrons	MI	S	S	MD	0.5			0.5	1.5	1.5	1.5	0.75
	PJ413	Manabi	Pedernales	55	37	Hand recollection	Yes	Negative	Anadara tuberculosa	MI	S	MD	MD	0.7			0.7	1.7	1.7	0.51	0.153
	PJ413	Manabi	Pedernales	55	37	Gillnets	Yes	Negative	Mugil cephalus	MI	S	MD	MD	0.7			0.7	1.7	1.7	0.51	0.153
	PJ413	Manabi	Pedernales	55	37	Gillnets	Yes	Negative	Dormitator latifrons	MI	S	MD	MD	0.7			0.7	1.7	1.7	0.51	0.153
	PJ414	Manabi	Jama	46	30	Gillnets	Yes	Negative	Penaeus vannamei		MI	S	MD	0.7			0.7		2.479	2.479	0.7437
	PJ414	Manabi	Jama	46	30	Gillnets	Yes	Negative	Cynoscion analis		MI	S	MD	0.7			0.7		2.479	2.479	0.7437
	PJ414	Manabi	Jama	46	30	Gillnets	Yes	Negative	Centropomus spp.		MI	S	MD	0.7			0.7		2.479	2.479	0.7437
	PJ415	Manabi	Jama	25	8	Gillnets	Yes	Negative	Trachinotus paitensis				MD	0.5							0.865658
	PJ415	Manabi	Jama	25	8	Gillnets	Yes	Negative	Caulolatilus affinis				MD	0.5							0.865658
	PJ416	Manabi	Jama	26	14	Gillnets	Yes	Negative	Penaeus spp.			MI	MD	0.5			0.5			2.61998	1.30999
	PJ417	Manabi	Jama	52	24	Gillnets	Yes	Negative	Trachinotus paitensis		MI	S	MD	0.9			0.9		2.77065	2.77065	0.277065
	PJ417	Manabi	Jama	52	24	Gillnets	Yes	Negative	Penaeus vannamei		MI	S	MD	0.9			0.9		2.77065	2.77065	0.277065
	PJ418	Manabi	Jama	40	23	Gillnets	Yes	Negative	Trachinotus paitensis			MI	MD	0.8			0.8			3.14397	0.628794
	PJ418	Manabi	Jama	40	23	Gillnets	Yes	Negative	Penaeus vannamei			MI	MD	0.8			0.8			3.14397	0.628794
	PJ419	Manabi	Jama	20	5	Gillnets	Yes	Negative	Trachinotus paitensis				MD	0.9							0.173132
	PJ419	Manabi	Jama	20	5	Gillnets	Yes	Negative	Penaeus vannamei				S								1.73132
	PJ420	Manabi	Jama	50	42	Gillnets	Yes	Negative	Penaeus vannamei	MI	S	MD	MD	0.8			0.8	1.8	1.8	0.36	0.072
	PJ420	Manabi	Jama	50	42	Gillnets	Yes	Negative	Trachinotus paitensis	MI	S	S	MD	0.8			0.8	1.8	1.8	1.8	0.36
	PJ421	Manabi	Jama	50	30	Gillnets	Yes	Negative	Penaeus vannamei		MI	S	S						1.45824	1.45824	1.45824
	PJ422	Manabi	Jama	39	21	Gillnets	Yes	Negative	Trachinotus paitensis			MI	MD	0.7			0.7			2.96931	0.890792
	PJ422	Manabi	Jama	39	21	Gillnets	Yes	Negative	Penaeus vannamei			MI	MD	0.7			0.7			2.96931	0.890792
	PJ423	Manabi	Jama	18	5	Gillnets	Yes	Negative	Penaeus vannamei				MD	0.75							0.432829
	PJ423	Manabi	Jama	18	5	Gillnets	Yes	Negative	Lepidocybium flavobrunneum				MD	0.75							0.432829
	PJ423	Manabi	Jama	18	5	Gillnets	Yes	Negative	Not identified				MD	0.75							0.432829
	PJ424	Manabi	Jama	44	32	Gillnets	Yes	Negative	Penaeus vannamei		MI	S	MD	0.8			0.8		2.62483	2.62483	0.524965
	PJ424	Manabi	Jama	44	32	Gillnets	Yes	Negative	Trachinotus paitensis		MI	S	MD	0.8			0.8		2.62483	2.62483	0.524965
	PJ425	Manabi	Jama	30	18	Gillnets	Yes	Negative	Penaeus vannamei			S	MD	0.8						1.74665	0.34933
	PJ425	Manabi	Jama	30	18	Gillnets	Yes	Negative	Trachinotus paitensis			S	MD	0.8						1.74665	0.34933
	PJ426	Manabi	Jama	30	10	Gillnets	Yes	Negative	Penaeus vannamei				I			0.3					2.25071
	PJ426	Manabi	Jama	30	10	Gillnets	Yes	Negative	Trachinotus paitensis				MD	0.8							0.346263
	PJ427	Manabi	Jama	38	22	Gillnets	Yes	Negative	Penaeus vannamei			MI	MI				0.9			3.31864	6.30541
	PJ427	Manabi	Jama	38	22	Gillnets	Yes	Negative	Trachinotus paitensis			MI	MD	0.8			0.9			3.31864	0.663727
	PJ427	Manabi	Jama	38	22	Gillnets	Yes	Negative	Hippoglossina tetrophthalma			MI	MD	0.8			0.9			3.31864	0.663727
	PJ428	Manabi	Jama	26	10	Gillnets	Yes	Negative	Penaeus vannamei				I			0.5					2.59697
	PJ428	Manabi	Jama	26	10	Gillnets	Yes	Negative	Trachinotus paitensis				MD	0.9							0.173132
	PJ429	Manabi	Jama	60	22	Gillnets	Yes	Negative	Penaeus vannamei	MI	S							1	1
	PJ429	Manabi	Jama	60	22	Gillnets	Yes	Negative	Trachinotus paitensis	MI	S							1	1
	PJ430	Manabi	Jama	56	48	Gillnets	Yes	Negative	Penaeus vannamei	MI	MD	MD	MI	0.5			0.5	1.5	0.75	0.375	0.5625
	PJ430	Manabi	Jama	56	48	Gillnets	Yes	Negative	Callinectes toxotes	MI	S	S	S				0.5	1.5	1.5	1.5	1.5
	PJ431	Manabi	Jama	49	36	Gillnets	Yes	Negative	Trachinotus paitensis	MI	S	S	MD	0.7			0.5	1.5	1.5	1.5	0.45
	PJ431	Manabi	Jama	49	36	Gillnets	Yes	Negative	Penaeus spp.	MI	S	S	MI				0.5	1.5	1.5	1.5	2.25
	PJ431	Manabi	Jama	49	36	Gillnets	Yes	Negative	Caulolatilus affinis	MI	S	S	MD	0.7			0.5	1.5	1.5	1.5	0.45
	PJ432	Manabi	Jama	28	15	Gillnets	Yes	Negative	Trachinotus paitensis			S	MD	0.7						1.74665	0.523995
	PJ432	Manabi	Jama	28	15	Gillnets	Yes	Negative	Penaeus spp.			S	MI				0.5			1.74665	2.61998
	PJ432	Manabi	Jama	28	15	Gillnets	Yes	Negative	Caulolatilus affinis			S	MD	0.7						1.74665	0.523995
	PJ433	Manabi	Jama	41	5	Gillnets	No	NaN	Penaeus vannamei			I				0.3				2.27065
	PJ433	Manabi	Jama	41	5	Gillnets	No	NaN	Trachinotus paitensis			I				0.3				2.27065
[truncated: 277 more rows]

## Sheet: Top 3 Fishing gears
	Obtained VCC results for the top three fishing gears
	(scroll to the right for the other fishing gears)
	Gillnets								VCC result table							This graph is automatically calculated from the VCC result table									Bottom longline								VCC result table							This graph is automatically calculated from the VCC result table									Spearfishing
									Param.	Initial	1980s	1990s	2000s	2010s																			Param.	Initial	1980s	1990s	2000s	2010s
									Average	1	1.46485	1.76607	1.77021	0.70186																			Average	1	1.45643	1.73348	1.68492	0.731267
									St. Dev.	0	0.369095	0.625993	0.877023	0.529622																			St. Dev.	0	0.394704	0.548359	0.683854	0.552483
	Interview code	Fishing gear	Trend category (MD, D, S, I, MI)				Trend category percentual score (0-1)				Normalized VCC calculation														Interview code	Fishing gear	Trend category (MD, D, S, I, MI)				Trend category percentual score (0-1)				Normalized VCC calculation														Interview code
			1980s	1990s	2000s	2010s	MD	D	I	MI	1980s	1990s	2000s	2010s													1980s	1990s	2000s	2010s	MD	D	I	MI	1980s	1990s	2000s	2010s
	EB002	Gillnets		S	D	MD	0.75	0.6				1.46485	0.58594	0.146485											EB004	Bottom longlines		I	S	D		0.5	0.5			2.18464	2.18464	1.09232											EB058
	EB002	Gillnets		S	D	MD	0.75	0.6				1.46485	0.58594	0.146485											EB004	Bottom longlines		I	S	D		0.5	0.5			2.18464	2.18464	1.09232											EB058
	EB002	Gillnets		S	S	S	0.75	0.6				1.46485	1.46485	1.46485											EB006	Bottom longlines		S	D	MD	0.7	0.6	0.6	0.7		1.45643	0.582571	0.174771											EB058
	EB003	Gillnets		MI	S	MD	0.8	0.6	0.6	0.8		2.63673	2.63673	0.527346											EB007	Bottom longlines		I	S	MD	0.8	0.6				1.45643	1.45643	0.291286											EB082
	EB003	Gillnets		MI	S	MD	0.8	0.6	0.6	0.8		2.63673	2.63673	0.527346											EB013	Bottom longlines			S	MD	0.9						1.73348	0.173348											OS055
	EB003	Gillnets		MI	S	MD	0.8	0.6	0.6	0.8		2.63673	2.63673	0.527346											EB015	Bottom longlines				MD	0.8							0.336984											OS055
	EB004	Gillnets		I	S	D		0.5	0.5			2.19727	2.19727	1.09864											EB016	Bottom longlines			S	D	1	0.7					1.73348	0.520045											OS056
	EB005	Gillnets			S	I		0.6	0.9				1.76607	3.35554											EB027	Bottom longlines		S	S	MD	0.7					1.45643	1.45643	0.436929											EB270
	EB005	Gillnets			S	D		0.6	0.9				1.76607	0.70643											EB027	Bottom longlines		S	S	MD	0.7					1.45643	1.45643	0.436929											EB271
	EB006	Gillnets		MI	I	MD	0.7	0.6	0.6	0.7		2.49024	3.98439	1.19532											EB160	Bottom longlines	S	S	S	MD	0.9				1	1	1	0.1											EB271
	EB006	Gillnets		MI	S	D	0.7	0.6	0.6	0.7		2.49024	2.49024	0.996097											EB160	Bottom longlines	S	S	S	MD	0.9				1	1	1	0.1											EB272
	EB007	Gillnets		I	D	MD	0.8	0.6				1.46485	0.58594	0.117188											EB160	Bottom longlines	S	S	S	MD	0.9				1	1	1	0.1											EB272
	EB007	Gillnets		I	D	MD	0.8	0.6				1.46485	0.58594	0.117188											EB161	Bottom longlines		S	S	D		0.5				1.45643	1.45643	0.728214											EB275
	EB008	Gillnets		I	S	MD	0.8	0.7	0.7			2.49024	2.49024	0.498049											EB161	Bottom longlines		S	S	D		0.5				1.45643	1.45643	0.728214											EB275
	EB008	Gillnets		I	S	MD	0.8	0.7	0.7			2.49024	2.49024	0.498049											EB170	Bottom longlines	MI	S	S	MD	0.9			0.9	1.9	1.9	1.9	0.19											EB277
	EB008	Gillnets		I	S	MD	0.8	0.7	0.7			2.49024	2.49024	0.498049											EB177	Bottom longlines			S	MD	0.7						1.73348	0.520045											EB277
	EB009	Gillnets				D	0.8	0.5						0.885103											EB177	Bottom longlines			S	MD	0.7						1.73348	0.520045											EB277
	EB009	Gillnets				D	0.8	0.5						0.885103											OS005	Bottom longlines	S	S	MD	MD	0.6				1	1	0.4	0.16											EB278
	EB010	Gillnets	I	S	S	MD	0.9		0.7		1.7	1.7	1.7	0.17											OS017	Bottom longlines		MI	S	MD	0.6			0.5		2.18464	2.18464	0.873857											EB278
	EB010	Gillnets	I	S	S	MD	0.9		0.7		1.7	1.7	1.7	0.17											OS018	Bottom longlines			S	MI							1.73348	1.73348											EB278
	EB010	Gillnets	I	S	S	MD	0.9		0.7		1.7	1.7	1.7	0.17											OS018	Bottom longlines			S	MI							1.73348	1.73348											EB279
	EB011	Gillnets				D	0.97	0.6						0.708083											OS018	Bottom longlines			S	MI							1.73348	1.73348											EB279
	EB011	Gillnets				MD	0.97	0.6						0.0531062											OS021	Bottom longlines		S	D	MD	0.97	0.5				1.45643	0.728214	0.0218464											EB279
	EB011	Gillnets				S	0.97	0.6						1.77021											OS037	Bottom longlines		S	S	MD	0.8					1.45643	1.45643	0.291286											EB280
	EB012	Gillnets				MD	0.9							0.177021											OS054	Bottom longlines		S	D	MD	0.9	0.4				1.45643	0.873857	0.0873857											EB280
	EB012	Gillnets				MD	0.9							0.177021											OS054	Bottom longlines		S	D	MD	0.9	0.4				1.45643	0.873857	0.0873857											EB280
	EB012	Gillnets				MD	0.9							0.177021											OS054	Bottom longlines		S	D	MD	0.9	0.4				1.45643	0.873857	0.0873857											EB281
	EB013	Gillnets			S	MD	0.9						1.76607	0.176607											OS075	Bottom longlines				S								1.68492											EB281
	EB013	Gillnets			S	MD	0.9						1.76607	0.176607											PJ006	Bottom longlines		MI	MD	MD	0.7			0.7		2.47593	0.742779	0.222834											EB282
	EB014	Gillnets	I	I	S	MD	0.9		0.8		1.8	3.24	3.24	0.324											PJ008	Bottom longlines				MI		0.3						1.68492											EB282
	EB014	Gillnets	I	I	S	MD	0.9		0.8		1.8	3.24	3.24	0.324											PJ015	Bottom longlines				MD	0.5							0.842459											EB282
	EB014	Gillnets	I	I	S	MD	0.9		0.8		1.8	3.24	3.24	0.324											PJ015	Bottom longlines				MD	0.5							0.842459											EB283
	EB015	Gillnets				MD	0.8							0.354041											PJ015	Bottom longlines				MD	0.5							0.842459											EB283
	EB015	Gillnets				MD	0.8							0.354041											PJ022	Bottom longlines			MI	D		0.5					1.73348	0.866742											EB283
	EB016	Gillnets			D	MD	1	0.7					0.529822	0											PJ022	Bottom longlines			MI	D		0.5					1.73348	0.866742											EB284
	EB016	Gillnets			S	S	1	0.7					1.76607	1.76607											PJ022	Bottom longlines			MI	D		0.5					1.73348	0.866742											EB284
	EB016	Gillnets			S	D	1	0.7					1.76607	0.529822											PJ025	Bottom longlines				MD	0.6							0.673967											EB285
	EB017	Gillnets	I	S	D	MD	0.9	0.7	0.9		1.9	1.9	0.57	0.057											PJ025	Bottom longlines				MD	0.6							0.673967											EB285
	EB018	Gillnets	S	S	S	MD	0.9				1	1	1	0.1											PJ027	Bottom longlines			I	MD	0.7						1.73348	0.520045											EB285
	EB019	Gillnets	S	S	D	MD	0.8	0.6			1	1	0.4	0.08											PJ027	Bottom longlines			I	MD	0.7						1.73348	0.520045											EB293
	EB019	Gillnets	S	S	D	MD	0.8	0.6			1	1	0.4	0.08											PJ027	Bottom longlines			I	MD	0.7						1.73348	0.520045											EB296
	EB020	Gillnets			S	MD	0.8						1.76607	0.353215											PJ061	Bottom longlines				MI				0.4				2.35889											DV080
	EB020	Gillnets			S	MD	0.8						1.76607	0.353215											PJ141	Bottom longlines				D		0.4						1.01095											DV080
	EB021	Gillnets	S	S	D	MD	0.9	0.6			1	1	0.4	0.04											PJ141	Bottom longlines				D		0.4						1.01095											DV084
	EB021	Gillnets	S	S	D	MD	0.9	0.6			1	1	0.4	0.04											PJ141	Bottom longlines				D		0.4						1.01095											PJ307
	EB021	Gillnets	S	S	D	MD	0.9	0.6			1	1	0.4	0.04											PJ144	Bottom longlines	MI	S	MD		0.7			0.7	1.7	1.7	0.51												PJ307
	EB022	Gillnets			S	D	0.8	0.6					1.76607	0.70643											PJ145	Bottom longlines		S	S	MD	0.5					1.45643	1.45643	0.728214
	EB022	Gillnets			S	MD	0.8	0.6					1.76607	0.353215											PJ145	Bottom longlines		S	S	MD	0.5					1.45643	1.45643	0.728214
	EB022	Gillnets			S	MD	0.8	0.6					1.76607	0.353215											PJ145	Bottom longlines		S	S	MD	0.5					1.45643	1.45643	0.728214
	EB023	Gillnets	S	S	D	MD	0.9	0.6			1	1	0.4	0.04											PJ146	Bottom longlines				MD	0.5							0.842459
	EB023	Gillnets	S	S	D	MD	0.9	0.6			1	1	0.4	0.04											PJ146	Bottom longlines				MD	0.5							0.842459
	EB024	Gillnets	I	S	D	MD	0.8	0.5	0.7		1.7	1.7	0.85	0.17											PJ146	Bottom longlines				MD	0.5							0.842459
	EB025	Gillnets			S	D	0.7	0.5					1.76607	0.883037											PJ159	Bottom longlines			S	MD	0.8						1.73348	0.346697
	EB025	Gillnets			S	MD	0.7	0.5					1.76607	0.529822											PJ159	Bottom longlines			S	MD	0.8						1.73348	0.346697
	EB025	Gillnets			S	D	0.7	0.5					1.76607	0.883037											PJ160	Bottom longlines		MI	S	MD	0.9			0.9		2.76721	2.76721	0.276721
	EB026	Gillnets	S	S	S	MD	0.7	0.5			1	1	1	0.3											PJ160	Bottom longlines		MI	S	MD	0.9			0.9		2.76721	2.76721	0.276721
	EB026	Gillnets	S	S	S	MD	0.7	0.5			1	1	1	0.3											PJ160	Bottom longlines		MI	S	MD	0.9			0.9		2.76721	2.76721	0.276721
	EB026	Gillnets	S	S	S	D	0.7	0.5			1	1	1	0.5											PJ162	Bottom longlines		S	S	MD	0.9					1.45643	1.45643	0.145643
	EB027	Gillnets		S	S	MD	0.7					1.46485	1.46485	0.439455											PJ163	Bottom longlines		S	S	MD	0.8					1.45643	1.45643	0.291286
	EB029	Gillnets	S	S	D	MD	0.7	0.5			1	1	0.5	0.15											PJ163	Bottom longlines		S	S	MD	0.8					1.45643	1.45643	0.291286
	EB029	Gillnets	S	S	D	MD	0.7	0.5			1	1	0.5	0.15											PJ163	Bottom longlines		S	S	MD	0.8					1.45643	1.45643	0.291286
	EB030	Gillnets			S	D	0.9	0.5					1.76607	0.883037											EB192	Bottom longlines		I	S	D		0.5	0.5			2.18464	2.18464	1.09232
	EB030	Gillnets			S	MD	0.9	0.5					1.76607	0.176607											EB192	Bottom longlines		I	S	D		0.5	0.5			2.18464	2.18464	1.09232
	EB031	Gillnets			S	MD	0.6						1.76607	0.70643											EB192	Bottom longlines		I	S	D		0.5	0.5			2.18464	2.18464	1.09232
	EB031	Gillnets			S	MD	0.6						1.76607	0.70643											EB199	Bottom longlines	I	S	MD		0.7				1	1	0.3
	EB031	Gillnets			S	MD	0.6						1.76607	0.70643											EB199	Bottom longlines	I	S	MD		0.7				1	1	0.3
	EB032	Gillnets			S	D		0.5					1.76607	0.883037											EB199	Bottom longlines	I	S	MD		0.7				1	1	0.3
	EB032	Gillnets			S	D		0.5					1.76607	0.883037											EB202	Bottom longlines				MD	0.7							0.505476
	EB033	Gillnets				D		0.5						0.885103											EB202	Bottom longlines				MD	0.7							0.505476
	EB033	Gillnets				D		0.5						0.885103											EB202	Bottom longlines				MD	0.7							0.505476
	EB034	Gillnets	S	S	D	MD	0.8	0.3			1	1	0.7	0.14											EB220	Bottom longlines	S	S	D	MD	0.9	0.5			1	1	0.5	0.05
	EB034	Gillnets	S	S	D	MD	0.8	0.3			1	1	0.7	0.14											EB221	Bottom longlines	S	S	D	MD	0.6	0.3			1	1	0.7	0.28
	EB034	Gillnets	S	S	D	MD	0.8	0.3			1	1	0.7	0.14											EB221	Bottom longlines	S	S	D	MD	0.6	0.3			1	1	0.7	0.28
	EB035	Gillnets		S	D	MD	0.8	0.5				1.46485	0.732425	0.146485											EB221	Bottom longlines	S	S	D	MD	0.6	0.3			1	1	0.7	0.28
	EB035	Gillnets		S	D	MD	0.8	0.5				1.46485	0.732425	0.146485											EB223	Bottom longlines		S	S	MD	0.9					1.45643	1.45643	0.145643
	EB035	Gillnets		S	D	MD	0.8	0.5				1.46485	0.732425	0.146485											EB225	Bottom longlines	S	S	D			0.4			1	1	0.6
	EB036	Gillnets				S								1.77021											EB226	Bottom longlines	S	S	S	MD	0.9				1	1	1	0.1
	EB037	Gillnets		S	D	D		0.5				1.46485	0.732425	0.366212											EB226	Bottom longlines	S	S	S	MD	0.9				1	1	1	0.1
	EB037	Gillnets		S	D	D		0.5				1.46485	0.732425	0.366212											EB226	Bottom longlines	S	S	S	MD	0.9				1	1	1	0.1
	EB037	Gillnets		S	D	D		0.5				1.46485	0.732425	0.366212											EB227	Bottom longlines	MI	S	S	MD	0.9			0.9	1.9	1.9	1.9	0.19
	EB038	Gillnets		S	S	MD	0.75					1.46485	1.46485	0.366212											EB227	Bottom longlines	MI	S	S	MD	0.9			0.9	1.9	1.9	1.9	0.19
	EB038	Gillnets		S	S	MD	0.75					1.46485	1.46485	0.366212											EB227	Bottom longlines	MI	S	S	MD	0.9			0.9	1.9	1.9	1.9	0.19
	EB038	Gillnets		S	S	MD	0.75					1.46485	1.46485	0.366212											CP002	Bottom longlines	S	I	S	MD	0.8		0.4		1	1.4	1.4	0.28
	EB039	Gillnets			S	MD	1						1.76607	0											CP002	Bottom longlines	S	I	S	MD	0.8		0.4		1	1.4	1.4	0.28
	EB039	Gillnets			S	MD	1						1.76607	0											CP002	Bottom longlines	S	I	S	MD	0.8		0.4		1	1.4	1.4	0.28
	EB039	Gillnets			S	MD	1						1.76607	0											CP003	Bottom longlines		I	D	MD	0.7	0.5				1.45643	0.728214	0.218464
	EB040	Gillnets	S	D	D	MD	0.9	0.5			1	0.5	0.25	0.025											CP003	Bottom longlines		I	D	MD	0.7	0.5				1.45643	0.728214	0.218464
	EB040	Gillnets	S	D	D	MD	0.9	0.5			1	0.5	0.25	0.025											CP004	Bottom longlines	MI	S	D	MD	0.8		0.5		1	1	1	0.2
	EB041	Gillnets		S	D	MD	0.6	0.3				1.46485	1.02539	0.410158											CP004	Bottom longlines	MI	S	D	MD	0.8		0.5		1	1	1	0.2
	EB041	Gillnets		S	D	MD	0.6	0.3				1.46485	1.02539	0.410158											CP005	Bottom longlines	MI	S	S	MD	0.95				1	1	1	0.05
	EB041	Gillnets		S	D	MD	0.6	0.3				1.46485	1.02539	0.410158											CP005	Bottom longlines	MI	S	S	MD	0.95				1	1	1	0.05
	EB042	Gillnets	S	S	S	D		0.2			1	1	1	0.8											CP005	Bottom longlines	MI	S	S	MD	0.95				1	1	1	0.05
	EB042	Gillnets	S	S	S	D		0.2			1	1	1	0.8											DV001	Bottom longlines	MI	D	MD		0.7	0.5		0.7	1.7	0.85	0.255
	EB042	Gillnets	S	S	S	D		0.2			1	1	1	0.8											DV002	Bottom longlines		D	MD	MD	0.6	0.3				1.0195	0.4078	0.16312
	EB043	Gillnets		S	S	MD	0.6					1.46485	1.46485	0.58594											DV002	Bottom longlines		D	MD	MD	0.6	0.3				1.0195	0.4078	0.16312
	EB043	Gillnets		S	S	MD	0.6					1.46485	1.46485	0.58594											DV002	Bottom longlines		D	MD	MD	0.6	0.3				1.0195	0.4078	0.16312
	EB043	Gillnets		S	S	MD	0.6					1.46485	1.46485	0.58594											DV004	Bottom longlines			D	MD	0.7	0.5					0.866742	0.260023
	EB044	Gillnets	S	S	S	MD	0.66				1	1	1	0.34											DV004	Bottom longlines			D	MD	0.7	0.5					0.866742	0.260023
	EB044	Gillnets	S	S	S	MD	0.66				1	1	1	0.34											DV004	Bottom longlines			D	MD	0.7	0.5					0.866742	0.260023
	EB044	Gillnets	S	S	S	MD	0.66				1	1	1	0.34											DV015	Bottom longlines			S	MD	0.7						1.73348	0.520045
	EB045	Gillnets			S	MD	0.7						1.76607	0.529822											DV015	Bottom longlines			S	MD	0.7						1.73348	0.520045
	EB045	Gillnets			S	MD	0.7						1.76607	0.529822											DV015	Bottom longlines			S	MD	0.7						1.73348	0.520045
	EB045	Gillnets			S	MD	0.7						1.76607	0.529822											PJ179	Bottom longlines				S								1.68492
	EB046	Gillnets			S	D		0.5					1.76607	0.883037											PJ179	Bottom longlines				S								1.68492
	EB046	Gillnets			S	D		0.5					1.76607	0.883037											PJ179	Bottom longlines				S								1.68492
	EB047	Gillnets			S	MD	0.9						1.76607	0.176607											PJ189	Bottom longlines			S								1.73348
	EB047	Gillnets			S	MD	0.9						1.76607	0.176607											PJ189	Bottom longlines			S								1.73348
	EB047	Gillnets			S	MD	0.9						1.76607	0.176607											PJ191	Bottom longlines		MI	S	MD	0.9			0.9		2.76721	2.76721	0.276721
	EB048	Gillnets			S	MD	0.7						1.76607	0.529822											PJ193	Bottom longlines			S	MD	0.8						1.73348	0.346697
	EB048	Gillnets			S	MD	0.7						1.76607	0.529822											PJ193	Bottom longlines			S	MD	0.8						1.73348	0.346697
	EB049	Gillnets	S	S	S	MD	0.75				1	1	1	0.25											PJ193	Bottom longlines			S	MD	0.8						1.73348	0.346697
	EB049	Gillnets	S	S	S	MD	0.75				1	1	1	0.25											PJ195	Bottom longlines	MI	I	S				0.5	0.8	1.8	2.7	2.7
	EB050	Gillnets			S	D		0.3					1.76607	1.23625											PJ195	Bottom longlines	MI	I	S				0.5	0.8	1.8	2.7	2.7
	EB050	Gillnets			S	D		0.3					1.76607	1.23625											PJ195	Bottom longlines	MI	I	S				0.5	0.8	1.8	2.7	2.7
	EB050	Gillnets			S	D		0.3					1.76607	1.23625											PJ212	Bottom longlines				MD	0.4							1.01095
	EB051	Gillnets		S	S	MD	0.8					1.46485	1.46485	0.29297											PJ212	Bottom longlines				MD	0.4							1.01095
	EB051	Gillnets		S	S	MD	0.8					1.46485	1.46485	0.29297											PJ212	Bottom longlines				MD	0.4							1.01095
	EB051	Gillnets		S	S	MD	0.8					1.46485	1.46485	0.29297											PJ213	Bottom longlines		MI	S	MD	0.4			0.4		2.039	2.039	1.2234
	EB052	Gillnets			S	MD	0.8						1.76607	0.353215											PJ213	Bottom longlines		MI	S	MD	0.4			0.4		2.039	2.039	1.2234
	EB052	Gillnets			S	MD	0.8						1.76607	0.353215											PJ213	Bottom longlines		MI	S	MD	0.4			0.4		2.039	2.039	1.2234
	EB052	Gillnets			S	MD	0.8						1.76607	0.353215											PJ214	Bottom longlines	MI	S	S	MD	0.75			0.75	1.75	1.75	1.75	0.4375
	EB053	Gillnets				D		0.5						0.885103											PJ214	Bottom longlines	MI	S	S	MD	0.75			0.75	1.75	1.75	1.75	0.4375
	EB054	Gillnets	I	S	S	MD	0.8		0.5		1.5	1.5	1.5	0.3											PJ214	Bottom longlines	MI	S	S	MD	0.75			0.75	1.75	1.75	1.75	0.4375
	EB055	Gillnets		S	S	D		0.5				1.46485	1.46485	0.732425											PJ216	Bottom longlines		MI	S	S						1.45643	1.45643	1.45643
	EB055	Gillnets		S	S	D		0.5				1.46485	1.46485	0.732425											PJ216	Bottom longlines		MI	S	S						1.45643	1.45643	1.45643
	EB055	Gillnets		S	S	D		0.5				1.46485	1.46485	0.732425											PJ216	Bottom longlines		MI	S	S						1.45643	1.45643	1.45643
	EB056	Gillnets			S	D		0.4					1.76607	1.05964											PJ217	Bottom longlines		MI	D	MD	0.5			0.5		2.18464	2.18464	1.09232
	EB056	Gillnets			S	S		0.4					1.76607	1.76607											PJ217	Bottom longlines		MI	D	MD	0.5			0.5		2.18464	2.18464	1.09232
	EB057	Gillnets			S	MD	0.6						1.76607	0.70643											PJ217	Bottom longlines		MI	D	MD	0.5			0.5		2.18464	2.18464	1.09232
	EB059	Gillnets				D		0.5						0.885103											PJ218	Bottom longlines		MI	S	MD	0.7			0.7		2.47593	2.47593	0.742779
	EB059	Gillnets				D		0.5						0.885103											PJ218	Bottom longlines		MI	S	MD	0.7			0.7		2.47593	2.47593	0.742779
	EB060	Gillnets		S	S	D		0.4				1.46485	1.46485	0.878909											PJ218	Bottom longlines		MI	S	MD	0.7			0.7		2.47593	2.47593	0.742779
	EB060	Gillnets		S	S	D		0.4				1.46485	1.46485	0.878909											PJ258	Bottom longlines	MI	I	S	MD	0.6			0.6	1.6	1.6	1.6	0.64
	EB061	Gillnets			S	MD	0.8						1.76607	0.353215											PJ258	Bottom longlines	MI	S	S	MD	0.6			0.6	1.6	1.6	1.6	0.64
	EB061	Gillnets			S	MD	0.8						1.76607	0.353215											PJ258	Bottom longlines	MI	S	S	MD	0.6			0.6	1.6	1.6	1.6	0.64
	EB062	Gillnets				MD	0.9							0.177021											PJ260	Bottom longlines		MI	D	MD	0.5			0.5		2.18464	2.18464	1.09232
	EB062	Gillnets				MD	0.9							0.177021											PJ261	Bottom longlines			MI	MD	0.6			0.6			2.77357	1.10943
	EB063	Gillnets		S	S	MD	0.7					1.46485	1.46485	0.439455											PJ262	Bottom longlines			MI	MD	0.7			0.7			2.94692	0.884077
	EB064	Gillnets				MD	0.6							0.708083											PJ262	Bottom longlines			MI	MD	0.7			0.7			2.94692	0.884077
	EB064	Gillnets				MD	0.6							0.708083											PJ263	Bottom longlines		MI	S	MD	0.7			0.7		2.47593	2.47593	0.742779
	EB064	Gillnets				MD	0.6							0.708083											PJ263	Bottom longlines		MI	S	MD	0.7			0.7		2.47593	2.47593	0.742779
	EB065	Gillnets		S	S	D		0.2				1.46485	1.46485	1.17188											PJ264	Bottom longlines	MI	I	S	MD	0.6			0.6	1.6	1.6	1.6	0.64
	EB066	Gillnets	S	S	D	MD	0.75	0.5			1	1	0.5	0.125											PJ265	Bottom longlines			I	MD	0.8						1.73348	0.346697
	EB066	Gillnets	S	S	D	MD	0.75	0.5			1	1	0.5	0.125											PJ265	Bottom longlines			I	MD	0.8						1.73348	0.346697
	EB066	Gillnets	S	S	D	MD	0.75	0.5			1	1	0.5	0.125											PJ265	Bottom longlines			I	MD	0.8						1.73348	0.346697
	EB067	Gillnets	S	S	S	D		0.3			1	1	1	0.7											EB242	Bottom longlines	S	S	D	MD	0.8	0.4			1	1	0.6	0.12
	EB067	Gillnets	S	S	S	D		0.3			1	1	1	0.7											EB243	Bottom longlines			S	S							1.73348	1.73348
	EB067	Gillnets	S	S	S	D		0.3			1	1	1	0.7											EB246	Bottom longlines			S	MD	0.7						1.73348	0.520045
	EB068	Gillnets	S	S	S	MD	0.8				1	1	1	0.2											EB246	Bottom longlines			S	MD	0.7						1.73348	0.520045
	EB069	Gillnets	S	S	S	MD	0.8				1	1	1	0.2											EB247	Bottom longlines	S	S	S	S					1	1	1	1
	EB069	Gillnets	S	S	S	MD	0.8				1	1	1	0.2											EB247	Bottom longlines	S	S	S	S					1	1	1	1
	EB069	Gillnets	S	S	S	MD	0.8				1	1	1	0.2											EB247	Bottom longlines	S	S	S	S					1	1	1	1
	EB070	Gillnets		S	S	D		0.25				1.46485	1.46485	1.09864											EB248	Bottom longlines		MI	S	MD	0.8			0.8		2.62157	2.62157	0.524314
	EB070	Gillnets		S	S	D		0.25				1.46485	1.46485	1.09864											EB248	Bottom longlines		MI	S	MD	0.8			0.8		2.62157	2.62157	0.524314
	EB070	Gillnets		S	S	D		0.25				1.46485	1.46485	1.09864											EB248	Bottom longlines		MI	S	MD	0.8			0.8		2.62157	2.62157	0.524314
	EB071	Gillnets		S	S	MD	0.8					1.46485	1.46485	0.29297											EB249	Bottom longlines		S	S	MD	0.9					1.45643	1.45643	0.145643
	EB072	Gillnets		S	S	MD	0.7					1.46485	1.46485	0.439455											EB250	Bottom longlines				S								1.68492
	EB072	Gillnets		S	S	MD	0.7					1.46485	1.46485	0.439455											EB250	Bottom longlines				S								1.68492
	EB073	Gillnets	S	S	S	MD	0.8				1	1	1	0.2											EB251	Bottom longlines			S	MD	0.7						1.73348	0.520045
	EB073	Gillnets	S	S	S	MD	0.8				1	1	1	0.2											EB252	Bottom longlines				MD	0.8							0.336984
	EB074	Gillnets				D		0.3						1.23914											EB253	Bottom longlines		S	S	MD	0.7					1.45643	1.45643	0.436929
	EB074	Gillnets				D		0.3						1.23914											EB253	Bottom longlines		S	S	MD	0.7					1.45643	1.45643	0.436929
	EB074	Gillnets				D		0.3						1.23914											EB254	Bottom longlines				D	0.5							1.68492
	EB075	Gillnets			S	D		0.4					1.76607	1.05964											EB254	Bottom longlines				D	0.5							1.68492
	EB075	Gillnets			S	D		0.4					1.76607	1.05964											EB255	Bottom longlines	MI	S	S	MD	0.9			0.9	1.9	1.9	1.9	0.19
	EB076	Gillnets			S	MD	0.8						1.76607	0.353215											EB255	Bottom longlines	MI	S	S	MD	0.9			0.9	1.9	1.9	1.9	0.19
	EB076	Gillnets			S	MD	0.8						1.76607	0.353215											EB255	Bottom longlines	MI	S	S	MD	0.9			0.9	1.9	1.9	1.9	0.19
	EB077	Gillnets				MD	0.7							0.531062											EB257	Bottom longlines			S	MD	0.8						1.73348	0.346697
	EB078	Gillnets				D		0.5						0.885103											EB258	Bottom longlines				I			0.5					2.52738
	EB079	Gillnets				D		0.5						0.885103											EB258	Bottom longlines				I			0.5					2.52738
	EB079	Gillnets				D		0.5						0.885103											EB258	Bottom longlines				I			0.5					2.52738
	EB080	Gillnets			S	MD	0.8						1.76607	0.353215											EB260	Bottom longlines			S	MD	0.9						1.73348	0.173348
	EB081	Gillnets		S	S	MD	1					1.46485	1.46485	0											EB263	Bottom longlines				MD	0.8							0.336984
	EB083	Gillnets			S	MD	0.9						1.76607	0.176607											EB263	Bottom longlines				MD	0.8							0.336984
	EB083	Gillnets			S	MD	0.9						1.76607	0.176607											EB263	Bottom longlines				MD	0.8							0.336984
	EB083	Gillnets			S	MD	0.9						1.76607	0.176607											EB264	Bottom longlines	S	S	S	MD	0.7				1	1	1	0.3
	EB084	Gillnets		S	D			0.5				1.46485	0.732425												EB264	Bottom longlines	S	S	S	MD	0.7				1	1	1	0.3
	EB084	Gillnets		S	D			0.5				1.46485	0.732425												EB266	Bottom longlines			S	MD	0.8						1.73348	0.346697
	EB085	Gillnets			S	MD	0.7						1.76607	0.529822											EB266	Bottom longlines			S	MD	0.8						1.73348	0.346697
	EB085	Gillnets			S	MD	0.7						1.76607	0.529822											EB268	Bottom longlines			S	MD	0.9						1.73348	0.173348
	EB086	Gillnets				MD	0.8							0.354041											EB268	Bottom longlines			S	MD	0.9						1.73348	0.173348
	EB086	Gillnets				S								1.77021											DV059	Bottom longlines		I	D	MD	0.6	0.3	0.4			2.039	1.4273	0.57092
	EB086	Gillnets				S								1.77021											DV060	Bottom longlines				MD	0.6							0.673967
	EB087	Gillnets				D		0.5						0.885103											DV063	Bottom longlines	MI	I	S	D		0.5	0.3	0.7	1.7	2.21	2.21	1.105
	EB087	Gillnets				D		0.5						0.885103											DV064	Bottom longlines				S								1.68492
	EB088	Gillnets		S	D	MD	0.6	0.3				1.46485	1.02539	0.410158											DV065	Bottom longlines		MI	D	MD	0.7	0.3		0.8		2.62157	1.8351	0.55053
	EB088	Gillnets		S	D	MD	0.6	0.3				1.46485	1.02539	0.410158											DV065	Bottom longlines		MI	D	MD	0.7	0.3		0.8		2.62157	1.8351	0.55053
	EB089	Gillnets			S	D		0.2					1.76607	1.41286											DV065	Bottom longlines		MI	D	MD	0.7	0.3		0.8		2.62157	1.8351	0.55053
	EB089	Gillnets			S	D		0.2					1.76607	1.41286											DV066	Bottom longlines				S								1.68492
	EB089	Gillnets			S	D		0.2					1.76607	1.41286											DV067	Bottom longlines		MI	S	MD	0.6			0.7		2.47593	2.47593	0.990371
	EB090	Gillnets	S	S	D	MD	0.8				1	1	1	0.2											DV067	Bottom longlines		MI	S	MD	0.6			0.7		2.47593	2.47593	0.990371
	EB090	Gillnets	S	S	D	MD	0.8				1	1	1	0.2											DV068	Bottom longlines				D		0.3						1.17944
	EB091	Gillnets			S	S							1.76607	1.76607											DV068	Bottom longlines				D		0.3						1.17944
	EB091	Gillnets			S	S							1.76607	1.76607											DV068	Bottom longlines				D		0.3						1.17944
	EB092	Gillnets		S	S	MD	0.7					1.46485	1.46485	0.439455											DV069	Bottom longlines				D		0.3						1.17944
	EB092	Gillnets		S	S	MD	0.7					1.46485	1.46485	0.439455											DV069	Bottom longlines				D		0.3						1.17944
	EB092	Gillnets		S	S	MD	0.7					1.46485	1.46485	0.439455											DV069	Bottom longlines				D		0.3						1.17944
	EB103	Gillnets				MD	0.9							0.177021											DV070	Bottom longlines			S	MD	0.7						1.73348	0.520045
	EB103	Gillnets				MD	0.9							0.177021											DV070	Bottom longlines			S	MD	0.7						1.73348	0.520045
	EB103	Gillnets				MD	0.9							0.177021											DV071	Bottom longlines				S								1.68492
	EB104	Gillnets				D		0.5						0.885103											DV071	Bottom longlines				S								1.68492
	EB104	Gillnets				D		0.5						0.885103											DV071	Bottom longlines				S								1.68492
	EB105	Gillnets				D		0.4						1.06212											DV072	Bottom longlines				S								1.68492
	EB105	Gillnets				D		0.4						1.06212											DV073	Bottom longlines	MI	I	S	MD	0.6		0.4	0.7	1.7	2.38	2.38	0.952
	EB106	Gillnets		S	S	MD	0.75					1.46485	1.46485	0.366212											DV074	Bottom longlines	MI	I	S	MD	0.6		0.3	0.7	1.7	2.21	2.21	0.884
	EB107	Gillnets	S	S	S	MD	0.7				1	1	1	0.3											DV075	Bottom longlines				MD	0.7							0.505476
	EB108	Gillnets	S	S	S	MD		0.5			1	1	1	1											DV076	Bottom longlines				S								1.68492
	EB108	Gillnets	S	S	S	D	0.8				1	1	1	1											DV077	Bottom longlines			S	MD	0.7						1.73348	0.520045
	EB109	Gillnets		S	S	MD	0.8					1.46485	1.46485	0.29297											DV077	Bottom longlines			S	MD	0.7						1.73348	0.520045
	EB109	Gillnets		S	S	MD	0.8					1.46485	1.46485	0.29297											DV077	Bottom longlines			S	MD	0.7						1.73348	0.520045
	EB110	Gillnets				MD	0.8							0.354041											DV078	Bottom longlines			S	MD	0.7						1.73348	0.520045
	EB110	Gillnets				MD	0.8							0.354041											DV078	Bottom longlines			S	MD	0.7						1.73348	0.520045
	EB111	Gillnets				D		0.3						1.23914											PJ280	Bottom longlines				S								1.68492
	EB111	Gillnets				D		0.3						1.23914											PJ284	Bottom longlines				MD	0.7							0.505476
	EB111	Gillnets				D		0.3						1.23914											PJ284	Bottom longlines				MD	0.7							0.505476
	EB112	Gillnets				D		0.5						0.885103											PJ285	Bottom longlines		MI	S	MD	0.5			0.5		2.18464	2.18464	1.09232
	EB112	Gillnets				D		0.5						0.885103											PJ285	Bottom longlines		MI	S	MD	0.5			0.5		2.18464	2.18464	1.09232
	EB112	Gillnets				D		0.5						0.885103											PJ286	Bottom longlines				MI				0.5				2.52738
	EB113	Gillnets				D		0.4						1.06212											PJ286	Bottom longlines				MI				0.5				2.52738
	EB113	Gillnets				MD	0.8							0.354041											PJ287	Bottom longlines			MI	MD	0.7			0.7			2.94692	0.884077
	EB113	Gillnets				D		0.4						1.06212											PJ287	Bottom longlines			MI	MD	0.7			0.7			2.94692	0.884077
	EB114	Gillnets		S	S	MD	0.8					1.46485	1.46485	0.29297											PJ288	Bottom longlines			MI	D		0.5		0.6			2.77357	1.38679
	EB114	Gillnets		S	S	MD	0.8					1.46485	1.46485	0.29297											PJ288	Bottom longlines			MI	D		0.5		0.6			2.77357	1.38679
	EB115	Gillnets			S	D		0.5					1.76607	0.883037											PJ289	Bottom longlines	MI	S	S	MD	0.7			0.7	1.7	1.7	1.7	0.51
	EB115	Gillnets			S	D		0.5					1.76607	0.883037											PJ290	Bottom longlines				MD	0.5							0.842459
	EB116	Gillnets	S	S	S	MD	0.9				1	1	1	0.1											PJ290	Bottom longlines				MD	0.5							0.842459
	EB116	Gillnets	S	S	S	MD	0.9				1	1	1	0.1											PJ291	Bottom longlines			MI	MD	0.6			0.6			2.77357	1.10943
	EB117	Gillnets				D		0.5						0.885103											PJ291	Bottom longlines			MI	MD	0.6			0.6			2.77357	1.10943
	EB117	Gillnets				D		0.5						0.885103											PJ292	Bottom longlines	MI	S	S	D		0.4		0.9	1.9	1.9	1.9	1.14
	EB117	Gillnets				D		0.5						0.885103											PJ292	Bottom longlines	MI	S	S	D		0.4		0.9	1.9	1.9	1.9	1.14
	EB118	Gillnets	S	S	S	MD	0.7				1	1	1	0.3											PJ292	Bottom longlines	MI	S	S	D		0.4		0.9	1.9	1.9	1.9	1.14
	EB118	Gillnets	S	S	S	MD	0.7				1	1	1	0.3											PJ293	Bottom longlines	MI	S	S	MD	0.6			0.6	1.6	1.6	1.6	0.64
	EB118	Gillnets	S	S	S	MD	0.7				1	1	1	0.3											PJ293	Bottom longlines	MI	S	S	MD	0.6			0.6	1.6	1.6	1.6	0.64
	EB119	Gillnets				D		0.4						1.06212											PJ295	Bottom longlines	MI	S	S	MD	0.8			0.8	1.8	1.8	1.8	0.36
	EB119	Gillnets				D		0.4						1.06212											PJ295	Bottom longlines	MI	S	S	MD	0.8			0.8	1.8	1.8	1.8	0.36
	EB120	Gillnets				S								1.77021											PJ295	Bottom longlines	MI	S	S	MD	0.8			0.8	1.8	1.8	1.8	0.36
	EB120	Gillnets				S								1.77021											PJ296	Bottom longlines			MI	MD	0.6			0.6			2.77357	1.10943
	EB120	Gillnets				S								1.77021											PJ297	Bottom longlines	MI	S	S	MD	0.75			0.75	1.75	1.75	1.75	0.4375
	EB121	Gillnets				MD	0.6							0.708083											PJ297	Bottom longlines	MI	S	S	MD	0.75			0.75	1.75	1.75	1.75	0.4375
	EB122	Gillnets		S	S	MD	0.9					1.46485	1.46485	0.146485											PJ300	Bottom longlines			MI	MD	0.8			0.8			3.12027	0.624054
	EB123	Gillnets	MI	S	S	MD	0.9	0.5		0.8	1.8	1.8	1.8	0.18											PJ300	Bottom longlines			MI	MD	0.8			0.8			3.12027	0.624054
	EB123	Gillnets	MI	S	S	MD	0.9	0.5		0.8	1.8	1.8	1.8	0.18											PJ301	Bottom longlines	MI	D	D	MD	0.8			0.8	1.8	1.8	1.8	0.36
	EB123	Gillnets	MI	S	S	MD	0.9	0.5		0.8	1.8	1.8	1.8	0.18											PJ301	Bottom longlines	MI	D	D	MD	0.8			0.8	1.8	1.8	1.8	0.36
	EB124	Gillnets		S	I	MD	0.9		0.5			1.46485	2.19727	0.219727											PJ303	Bottom longlines	MI	S	S	S				0.8	1.8	1.8	1.8	1.8
	EB125	Gillnets			S	MD	0.8						1.76607	0.353215											PJ303	Bottom longlines	MI	S	S	S				0.8	1.8	1.8	1.8	1.8
	EB125	Gillnets			S	MD	0.8						1.76607	0.353215											PJ304	Bottom longlines			MI	MD	0.7			0.7			2.94692	0.884077
	EB125	Gillnets			S	MD	0.8						1.76607	0.353215											PJ304	Bottom longlines			MI	MD	0.7			0.7			2.94692	0.884077
	EB126	Gillnets			S	MD	0.8						1.76607	0.353215											PJ369	Bottom longlines	MI	S	MD	MD	0.9			0.9	1.9	1.9	0.19	0.019
	EB126	Gillnets			S	MD	0.8						1.76607	0.353215											PJ369	Bottom longlines	MI	S	MD	MD	0.9			0.9	1.9	1.9	0.19	0.019
	EB126	Gillnets			S	MD	0.8						1.76607	0.353215											PJ369	Bottom longlines	MI	S	MD	MD	0.9			0.9	1.9	1.9	0.19	0.019
	EB127	Gillnets		S	S	MD	0.7					1.46485	1.46485	0.439455											EB400	Bottom longlines				MD	0.9							0.168492
	EB127	Gillnets		S	S	MD	0.7					1.46485	1.46485	0.439455											PJ387	Bottom longlines		MI	D	MD	0.6			0.6		2.33029	2.33029	0.932114
	EB127	Gillnets		S	S	MD	0.7					1.46485	1.46485	0.439455											PJ387	Bottom longlines		MI	D	MD	0.6			0.6		2.33029	2.33029	0.932114
	EB128	Gillnets	S	S	S	MD	0.8				1	1	1	0.2											PJ388	Bottom longlines			MI	MD	0.6			0.6			2.77357	1.10943
	EB128	Gillnets	S	S	S	MD	0.8				1	1	1	0.2											PJ417	Bottom longlines		MI	S	MD	0.9			0.9		2.76721	2.76721	0.276721
	EB129	Gillnets		S	S	MD	0.8					1.46485	1.46485	0.29297											PJ443	Bottom longlines	MI	S	MD	MD	0.7			0.7	1.7	1.7	0.51	0.153
	EB129	Gillnets		S	S	MD	0.8					1.46485	1.46485	0.29297
	EB130	Gillnets	S	S	S	MD	0.9				1	1	1	0.1
	EB130	Gillnets	S	S	S	MD	0.9				1	1	1	0.1
	EB131	Gillnets			S	MD	0.7						1.76607	0.529822
	EB131	Gillnets			S	MD	0.7						1.76607	0.529822
	EB131	Gillnets			S	D		0.5					1.76607	0.883037
	EB132	Gillnets		S	S	MD	0.9					1.46485	1.46485	0.146485
	EB132	Gillnets		S	S	MD	0.9					1.46485	1.46485	0.146485
	EB132	Gillnets		S	S	MD	0.9					1.46485	1.46485	0.146485
	EB133	Gillnets	S	S	S	D		0.2			1	1	1	0.8
	EB133	Gillnets	S	S	S	MD	0.7				1	1	1	0.3
	EB133	Gillnets	S	S	S	D		0.2			1	1	1	0.8
	EB134	Gillnets	S	S	S	MD	0.8				1	1	1	0.2
	EB134	Gillnets	S	S	S	MD	0.8				1	1	1	0.2
	EB134	Gillnets	S	S	S	MD	0.8				1	1	1	0.2
	EB135	Gillnets	S	S	S	MD	0.8				1	1	1	0.2
	EB148	Gillnets	S	S	S	MD	0.9				1	1	1	0.1
	EB148	Gillnets	S	S	S	MD	0.9				1	1	1	0.1
	EB149	Gillnets	S	S	S	MD	0.7				1	1	1	0.3
	EB149	Gillnets	S	S	S	MD	0.7				1	1	1	0.3
	EB149	Gillnets	S	S	S	MD	0.7				1	1	1	0.3
	EB150	Gillnets	S	S	S	MD	0.7				1	1	1	0.3
	EB150	Gillnets	S	S	S	MD	0.7				1	1	1	0.3
	EB150	Gillnets	S	S	S	MD	0.7				1	1	1	0.3
	EB151	Gillnets	S	S	S	MD	0.9				1	1	1	0.1
	EB151	Gillnets	S	S	S	MD	0.9				1	1	1	0.1
	EB151	Gillnets	S	S	S	MD	0.9				1	1	1	0.1
	EB152	Gillnets	S	S	S	MD	0.9				1	1	1	0.1
	EB152	Gillnets	S	S	S	MD	0.9				1	1	1	0.1
	EB152	Gillnets	S	S	S	MD	0.9				1	1	1	0.1
	EB153	Gillnets			S	D		0.5					1.76607	0.883037
	EB153	Gillnets			S	D		0.5					1.76607	0.883037
	EB153	Gillnets			S	D		0.5					1.76607	0.883037
	EB154	Gillnets		S	S	MD	0.6					1.46485	1.46485	0.58594
	EB154	Gillnets		S	S	MD	0.6					1.46485	1.46485	0.58594
	EB155	Gillnets	MI	S	S	MD	0.6			0.7	1.7	1.7	1.7	0.68
	EB155	Gillnets	MI	S	S	MD	0.6			0.7	1.7	1.7	1.7	0.68
	EB156	Gillnets	MI	S	S	MD	0.7			0.7	1.7	1.7	1.7	0.51
	EB156	Gillnets	MI	S	S	MD	0.7			0.7	1.7	1.7	1.7	0.51
	EB156	Gillnets	MI	S	S	MD	0.7			0.7	1.7	1.7	1.7	0.51
	EB157	Gillnets			S	MD	0.6						1.76607	0.70643
	EB157	Gillnets			S	MD	0.6						1.76607	0.70643
	EB157	Gillnets			S	S							1.76607	1.76607
	EB158	Gillnets	S	S	S	S					1	1	1	1
	EB158	Gillnets	S	S	S	S					1	1	1	1
	EB158	Gillnets	S	S	MD	MD	0.6				1	1	0.4	0.16
	EB159	Gillnets	S	S	S	S					1	1	1	1
	EB159	Gillnets	S	S	S	S					1	1	1	1
	EB159	Gillnets	S	S	MD	MD	0.6				1	1	0.4	0.16
	EB162	Gillnets	S	S	S	MD	0.7				1	1	1	0.3
	EB163	Gillnets	S	S	S	MD	0.8				1	1	1	0.2
	EB165	Gillnets			S	MD	0.8						1.76607	0.353215
	EB166	Gillnets			S	D		0.5					1.76607	0.883037
	EB166	Gillnets			S	D		0.5					1.76607	0.883037
	EB166	Gillnets			S	D		0.5					1.76607	0.883037
	EB167	Gillnets	MI	S	S	MD	1			0.9	1.9	1.9	1.9	0
	EB167	Gillnets	MI	S	S	MD	1			0.9	1.9	1.9	1.9	0
	EB168	Gillnets			S	MD	0.6						1.76607	0.70643
	EB168	Gillnets			S	D		0.4					1.76607	1.05964
	EB169	Gillnets			S	D		0.5					1.76607	0.883037
	EB169	Gillnets			S	D		0.5					1.76607	0.883037
	EB169	Gillnets			S	D		0.5					1.76607	0.883037
	EB171	Gillnets			S	D		0.5					1.76607	0.883037
	EB171	Gillnets			S	D		0.5					1.76607	0.883037
	EB171	Gillnets			S	D		0.5					1.76607	0.883037
	EB172	Gillnets		S	S	MD	0.7					1.46485	1.46485	0.439455
	EB172	Gillnets		S	S	MD	0.7					1.46485	1.46485	0.439455
	EB172	Gillnets		S	S	MD	0.7					1.46485	1.46485	0.439455
	EB173	Gillnets				D		0.2						1.41617
	EB173	Gillnets				D		0.2						1.41617
	EB173	Gillnets				D		0.2						1.41617
	EB174	Gillnets			MI	MD	0.7			0.6			2.82572	0.847715
	EB174	Gillnets			MI	MD	0.7			0.6			2.82572	0.847715
	EB174	Gillnets			MI	MD	0.7			0.6			2.82572	0.847715
	EB175	Gillnets		S	S	MD	0.9					1.46485	1.46485	0.146485
	EB175	Gillnets		S	S	MD	0.9					1.46485	1.46485	0.146485
	EB176	Gillnets		S	MI	MD	0.8			0.8		1.46485	2.63673	0.527346
	EB176	Gillnets		S	MI	MD	0.8			0.8		1.46485	2.63673	0.527346
	EB176	Gillnets		S	MI	MD	0.8			0.8		1.46485	2.63673	0.527346
	EB179	Gillnets				MD	0.6							0.708083
	EB180	Gillnets				MD	0.6							0.708083
	EB180	Gillnets				MD	0.6							0.708083
	EB180	Gillnets				MD	0.6							0.708083
	EB182	Gillnets				MD	0.6							0.708083
	EB182	Gillnets				MD	0.6							0.708083
	EB182	Gillnets				MD	0.6							0.708083
	EB183	Gillnets			S	MD	0.6						1.76607	0.70643
	EB184	Gillnets			S	D		0.5					1.76607	0.883037
	EB184	Gillnets			S	D		0.5					1.76607	0.883037
	EB184	Gillnets			S	D		0.5					1.76607	0.883037
	EB185	Gillnets				D		0.5						0.885103
	EB185	Gillnets				D		0.5						0.885103
	EB185	Gillnets				D		0.5						0.885103
	EB186	Gillnets			S	MD	0.6						1.76607	0.70643
	EB186	Gillnets			S	MD	0.6						1.76607	0.70643
	EB186	Gillnets			S	MD	0.6						1.76607	0.70643
	EB187	Gillnets	MI	S	S	MD	0.8			0.8	1.8	1.8	1.8	0.36
	EB187	Gillnets	MI	S	S	MD	0.8			0.8	1.8	1.8	1.8	0.36
	EB187	Gillnets	MI	S	S	MD	0.8			0.8	1.8	1.8	1.8	0.36
	EB188	Gillnets				MD	0.6							0.708083
	EB188	Gillnets				MD	0.6							0.708083
	EB188	Gillnets				MD	0.6							0.708083
	EB189	Gillnets			MI	MD	0.7			0.7			3.00233	0.900698
	EB189	Gillnets			MI	MD	0.7			0.7			3.00233	0.900698
	EB189	Gillnets			MI	MD	0.7			0.7			3.00233	0.900698
	EB190	Gillnets			S	MD	0.8						1.76607	0.353215
	EB190	Gillnets			S	MD	0.8						1.76607	0.353215
	EB190	Gillnets			S	MD	0.8						1.76607	0.353215
	EB191	Gillnets			S	MD	0.7						1.76607	0.529822
	EB191	Gillnets			S	MD	0.7						1.76607	0.529822
	EB191	Gillnets			S	MD	0.7						1.76607	0.529822
	OS001	Gillnets		S	S	S	0.8					1.46485	1.46485	1.46485
	OS001	Gillnets		S	S	S	0.8					1.46485	1.46485	1.46485
	OS002	Gillnets				D		0.4						1.06212
	OS002	Gillnets				D		0.4						1.06212
	OS002	Gillnets				D		0.4						1.06212
	OS003	Gillnets			MD	MD	0.7						0.529822	0.158947
	OS003	Gillnets			MD	MD	0.7						0.529822	0.158947
	OS005	Gillnets	S	S	MD	MD	0.6				1	1	0.4	0.16
	OS005	Gillnets	S	S	MD	MD	0.6				1	1	0.4	0.16
	OS006	Gillnets			D	MD	0.75	0.4					1.05964	0.264911
	OS006	Gillnets			S	D	0.75	0.4					1.76607	1.05964
	OS006	Gillnets			MD	MD	0.75						0.441518	0.11038
	OS008	Gillnets	S	S	D	MD	0.9	0.6	0.25		1	1	0.4	0.04
	OS009	Gillnets			S	MD	0.7						1.76607	0.529822
	OS009	Gillnets			S	MD	0.7						1.76607	0.529822
	OS009	Gillnets			S	MD							1.76607	1.76607
	OS010	Gillnets				MD	0.7							0.531062
	OS010	Gillnets				MD	0.7							0.531062
	OS011	Gillnets				D		0.3						1.23914
	OS011	Gillnets				D		0.3						1.23914
	OS011	Gillnets				D		0.3						1.23914
	OS012	Gillnets	I	S	S	MD	0.9			1	1	1	1	0.1
	OS012	Gillnets	I	S	S	MD	0.9			1	1	1	1	0.1
	OS012	Gillnets	I	S	S	MD	0.9			1	1	1	1	0.1
	OS013	Gillnets		S	S	D		0.5				1.46485	1.46485	0.732425
	OS013	Gillnets		S	S	D		0.5				1.46485	1.46485	0.732425
	OS014	Gillnets	S	S	D	D		0.2			1	1	0.8	0.64
	OS014	Gillnets	S	S	D	D		0.2			1	1	0.8	0.64
	OS014	Gillnets	S	S	D	D		0.2			1	1	0.8	0.64
	OS015	Gillnets			S	D		0.5					1.76607	0.883037
	OS015	Gillnets			S	D		0.5					1.76607	0.883037
	OS015	Gillnets			S	D		0.5					1.76607	0.883037
	OS017	Gillnets		MI	S	MD	0.6			0.5		2.19727	2.19727	0.878909
	OS017	Gillnets		MI	S	MD	0.6			0.5		2.19727	2.19727	0.878909
	OS019	Gillnets	S	S	D	MD	0.9	0.3			1	1	0.7	0.07
	OS019	Gillnets	S	S	D	MD	0.9	0.3			1	1	0.7	0.07
	OS019	Gillnets	S	S	D	MD	0.9	0.3			1	1	0.7	0.07
	OS020	Gillnets	S	S	S	MD	0.7				1	1	1	0.3
	OS020	Gillnets	S	S	S	MD	0.7				1	1	1	0.3
	OS020	Gillnets	S	S	S	MD	0.7				1	1	1	0.3
	OS021	Gillnets		S	D	MD	0.97	0.5				1.46485	0.732425	0.0219727
	OS021	Gillnets		S	D	MD	0.97	0.5				1.46485	0.732425	0.0219727
	OS022	Gillnets	I	S	S	S	0.65	0.33			1	1	1	1
	OS022	Gillnets			S	S	0.65	0.33					1.76607	1.76607
	OS024	Gillnets		S	S	MD	0.9					1.46485	1.46485	0.146485
	OS024	Gillnets		S	S	MD	0.9					1.46485	1.46485	0.146485
	OS024	Gillnets		S	S	MD	0.9					1.46485	1.46485	0.146485
	OS025	Gillnets			S	D	0.78	0.3					1.76607	1.23625
	OS025	Gillnets			S	MD	0.78	0.3					1.76607	0.388536
	OS026	Gillnets			S	MD	0.5						1.76607	0.883037
	OS026	Gillnets			S	MD	0.5						1.76607	0.883037
	OS026	Gillnets			S	MD	0.5						1.76607	0.883037
	OS027	Gillnets			S	MD	0.75						1.76607	0.441518
	OS027	Gillnets			S	S							1.76607	1.76607
	OS028	Gillnets			S	MD	0.9						1.76607	0.176607
	OS028	Gillnets			S	MD	0.9						1.76607	0.176607
	OS028	Gillnets			S	MD	0.9						1.76607	0.176607
	OS029	Gillnets	S	S	S	MD	0.7	0.4			1	1	1	0.3
	OS029	Gillnets	S	S	S	MD	0.7	0.4			1	1	1	0.3
	OS030	Gillnets			S	MD	0.83						1.76607	0.300233
	OS030	Gillnets			S	MD	0.83						1.76607	0.300233
	OS031	Gillnets				MD	0.91							0.159319
	OS031	Gillnets				MD	0.7							0.531062
	OS032	Gillnets			S	D		0.4					1.76607	1.05964
	OS032	Gillnets			S	MD	0.83						1.76607	0.300233
	OS033	Gillnets			S	MD	0.89						1.76607	0.194268
	OS033	Gillnets			S	MD	0.8						1.76607	0.353215
	OS034	Gillnets			S	D		0.3					1.76607	1.23625
	OS034	Gillnets			S	MD	0.9						1.76607	0.176607
	OS035	Gillnets			S	MD	0.82						1.76607	0.317893
	OS035	Gillnets			S	MD	0.82						1.76607	0.317893
	OS035	Gillnets			S	MD	0.82						1.76607	0.317893
	OS036	Gillnets		S	S	D		0.5				1.46485	1.46485	0.732425
	OS036	Gillnets		S	S	D		0.5				1.46485	1.46485	0.732425
	OS037	Gillnets		S	S	MD	0.8					1.46485	1.46485	0.29297
	OS037	Gillnets		S	S	MD	0.8					1.46485	1.46485	0.29297
	OS038	Gillnets		S	D	D		0.5				1.46485	0.732425	0.366212
	OS038	Gillnets		S	D	D		0.5				1.46485	0.732425	0.366212
	OS039	Gillnets			S	MD	0.91						1.76607	0.158947
	OS040	Gillnets			S	D		0.5					1.76607	0.883037
	OS041	Gillnets	S	S	S	MD	0.8				1	1	1	0.2
	OS041	Gillnets	S	S	S	MD	0.8				1	1	1	0.2
	OS041	Gillnets	S	S	S	MD	0.8				1	1	1	0.2
	OS042	Gillnets	S	S	S	D		0.4			1	1	1	0.6
	OS042	Gillnets	S	S	S	D		0.4			1	1	1	0.6
	OS043	Gillnets	S	S	S	D	0.95				1	1	1	1
	OS043	Gillnets	S	S	S	D	0.95				1	1	1	1
	OS045	Gillnets				MD	0.9							0.177021
	OS045	Gillnets				MD	0.9							0.177021
	OS046	Gillnets				D		0.5						0.885103
	OS046	Gillnets				D		0.5						0.885103
	OS047	Gillnets			S	MD	0.75						1.76607	0.441518
	OS047	Gillnets			S	MD	0.75						1.76607	0.441518
	OS047	Gillnets			S	MD	0.75						1.76607	0.441518
	OS048	Gillnets	S	S	S	D	0.6				1	1	1	1
	OS048	Gillnets	S	S	S	D	0.6				1	1	1	1
	OS049	Gillnets		S	S	MD	0.6					1.46485	1.46485	0.58594
	OS049	Gillnets		S	S	MD	0.6					1.46485	1.46485	0.58594
	OS049	Gillnets		S	S	MD	0.6					1.46485	1.46485	0.58594
	OS050	Gillnets			S	MD	0.78						1.76607	0.388536
	OS051	Gillnets	S	S	S	MD	0.6				1	1	1	0.4
	OS052	Gillnets	S	S	D	MD	0.75	0.4			1	1	0.6	0.15
	OS052	Gillnets	S	S	D	MD	0.75	0.4			1	1	0.6	0.15
	OS052	Gillnets	S	S	D	MD	0.75	0.4			1	1	0.6	0.15
	OS053	Gillnets	S	S	S	MD	0.75				1	1	1	0.25
	OS055	Gillnets				S								1.77021
	OS056	Gillnets		S	I	MD	0.9		0.1			1.46485	1.61133	0.161133
	OS056	Gillnets		S	I	MD	0.9		0.1			1.46485	1.61133	0.161133
	OS057	Gillnets				S								1.77021
	OS057	Gillnets				S								1.77021
	OS058	Gillnets				S								1.77021
	OS058	Gillnets				S								1.77021
	OS059	Gillnets				S								1.77021
	OS059	Gillnets				S								1.77021
	OS061	Gillnets		S	S	MD	0.8					1.46485	1.46485	0.29297
	OS061	Gillnets		S	S	MD	0.8					1.46485	1.46485	0.29297
	OS062	Gillnets		S	S	D		0.5				1.46485	1.46485	0.732425
	OS063	Gillnets	S	S	S	MD	0.8				1	1	1	0.2
	OS064	Gillnets				MD	0.8							0.354041
	OS065	Gillnets				D		0.3						1.23914
	OS065	Gillnets				D		0.3						1.23914
	OS065	Gillnets				D		0.3						1.23914
	OS066	Gillnets	S	S	D	MD	0.9	0.4			1	1	0.6	0.06
	OS067	Gillnets			S	MD	0.7						1.76607	0.529822
	OS068	Gillnets			S	MD	0.7						1.76607	0.529822
	OS068	Gillnets			S	MD	0.7						1.76607	0.529822
	OS069	Gillnets		S	S	MD	0.69					1.46485	1.46485	0.454103
	OS069	Gillnets		S	S	MD	0.69					1.46485	1.46485	0.454103
	OS070	Gillnets			S	MD	0.7						1.76607	0.529822
	OS070	Gillnets			S	MD	0.7						1.76607	0.529822
	OS071	Gillnets		S	S	D		0.5				1.46485	1.46485	0.732425
	OS071	Gillnets		S	S	D		0.5				1.46485	1.46485	0.732425
	OS072	Gillnets				D		0.3						1.23914
	OS072	Gillnets				D		0.3						1.23914
	OS072	Gillnets				D		0.3						1.23914
	OS073	Gillnets			S	MD	0.7						1.76607	0.529822
	OS073	Gillnets			S	MD	0.7						1.76607	0.529822
	OS073	Gillnets			S	MD	0.7						1.76607	0.529822
	OS074	Gillnets	MI	S	D	MD	0.8	0.5		0.8	1.8	1.8	0.9	0.18
	OS074	Gillnets	MI	S	D	MD	0.8	0.5		0.8	1.8	1.8	0.9	0.18
	OS074	Gillnets	MI	S	D	MD	0.8	0.5		0.8	1.8	1.8	0.9	0.18
	OS075	Gillnets				I			0.3					2.30127
	OS075	Gillnets				D		0.2						1.41617
	OS076	Gillnets	S	S	S	MD	0.6				1	1	1	0.4
	OS076	Gillnets	S	S	S	MD	0.6				1	1	1	0.4
	OS077	Gillnets	S	S	S	MD	1				1	1	1	0
	OS077	Gillnets	S	S	S	MD	1				1	1	1	0
	OS077	Gillnets	S	S	S	MD	1				1	1	1	0
	OS078	Gillnets	S	I	S	MD	0.8		0.2		1	1.2	1.2	0.24
	OS078	Gillnets	S	I	S	MD	0.8		0.2		1	1.2	1.2	0.24
	OS079	Gillnets		S	S	MD	0.7					1.46485	1.46485	0.439455
	OS079	Gillnets		S	S	MD	0.7					1.46485	1.46485	0.439455
	OS080	Gillnets			S	S							1.76607	1.76607
	OS080	Gillnets			S	S							1.76607	1.76607
	OS080	Gillnets			S	S							1.76607	1.76607
	OS081	Gillnets			S	MD	0.7						1.76607	0.529822
	OS081	Gillnets			S	MD	0.7						1.76607	0.529822
	OS082	Gillnets				MD	0.7							0.531062
	OS082	Gillnets				MD	0.7							0.531062
	OS083	Gillnets			S	MD	0.6						1.76607	0.70643
	OS083	Gillnets			S	MD	0.6						1.76607	0.70643
	OS084	Gillnets				S								1.77021
	OS085	Gillnets		S	S	MD	0.8					1.46485	1.46485	0.29297
	OS085	Gillnets		S	S	MD	0.8					1.46485	1.46485	0.29297
	OS085	Gillnets		S	S	MD	0.8					1.46485	1.46485	0.29297
	OS086	Gillnets				MD	0.6							0.708083
	OS086	Gillnets				MD	0.6							0.708083
	OS086	Gillnets				MD	0.6							0.708083
	PJ001	Gillnets		S	S	D	0.5	0.3		0.5		1.46485	1.46485	1.02539
	PJ001	Gillnets		MI	MD	MD	0.5	0.3		0.5		2.19727	1.09864	0.549318
	PJ003	Gillnets	MI	S	D	MD	0.4	0.15		0.4	1.4	1.4	1.19	0.714
	PJ003	Gillnets	MI	S	MD	MD	0.4	0.15		0.4	1.4	1.4	0.84	0.504
	PJ003	Gillnets	MI	S	S	MD	0.4	0.15		0.4	1.4	1.4	1.4	0.84
	PJ005	Gillnets	MI	S	S	MD	0.9	0.5	0.7	0.9	1.9	1.9	1.9	0.19
	PJ005	Gillnets	MI	S	D	MD	0.9	0.5	0.7	0.9	1.9	1.9	0.95	0.095
	PJ005	Gillnets	MI	I	MD	MD	0.9	0.5	0.7	0.9	1.9	3.23	0.323	0.0323
	PJ006	Gillnets		MI	MD	MD	0.7			0.7		2.49024	0.747073	0.224122
	PJ006	Gillnets		MI	MD	MD	0.7			0.7		2.49024	0.747073	0.224122
	PJ007	Gillnets		MI	S	D	0.5	0.3		0.5		2.19727	2.19727	1.53809
	PJ007	Gillnets		MI	MI	MD	0.5	0.3		0.5		2.19727	3.29591	1.64796
	PJ008	Gillnets				MI		0.3						1.77021
	PJ009	Gillnets			MI	MD	0.75			0.75			3.09063	0.772657
	PJ009	Gillnets			MI	MD	0.75			0.75			3.09063	0.772657
	PJ009	Gillnets			MI	MD	0.75			0.75			3.09063	0.772657
	PJ010	Gillnets				MD	0.5							0.885103
	PJ010	Gillnets				MD	0.5							0.885103
	PJ010	Gillnets				S								1.77021
	PJ011	Gillnets				MD	0.8							0.354041
	PJ011	Gillnets				D	0.8							1.77021
	PJ012	Gillnets	MI	I	S	MD					1	1	1	1
	PJ012	Gillnets	MI	I	S	MD					1	1	1	1
	PJ012	Gillnets	MI	I	S	MD					1	1	1	1
	PJ013	Gillnets				MD	0.5							0.885103
	PJ013	Gillnets				MD	0.5							0.885103
	PJ013	Gillnets				MD	0.5							0.885103
	PJ014	Gillnets	MI	S	S	MD	0.8				1	1	1	0.2
	PJ016	Gillnets	MI			MD			0.8		1			1.77021
	PJ016	Gillnets	MI			MD			0.8		1			1.77021
	PJ016	Gillnets	MI			I			0.8		1			3.18637
	PJ017	Gillnets	MI	S	D	D	0.9			0.9	1.9	1.9	1.9	1.9
	PJ017	Gillnets	MI	S	D	D	0.9			0.9	1.9	1.9	1.9	1.9
	PJ017	Gillnets	MI	S	D	D	0.9			0.9	1.9	1.9	1.9	1.9
	PJ018	Gillnets	MI	S	MD	MD	0.97			0.97	1.97	1.97	0.0591	0.001773
	PJ018	Gillnets	MI	S	MD	MD	0.97			0.97	1.97	1.97	0.0591	0.001773
	PJ018	Gillnets	MI	S	MD	MD	0.97			0.97	1.97	1.97	0.0591	0.001773
	PJ020	Gillnets		MI	S	MD	0.84			0.84		2.69532	2.69532	0.431252
	PJ020	Gillnets		MI	S	MD	0.84			0.84		2.69532	2.69532	0.431252
	PJ021	Gillnets		MI	D	MD	0.9	0.6		0.9		2.78321	1.11329	0.111329
	PJ021	Gillnets		MI	D	MD	0.9	0.6		0.9		2.78321	1.11329	0.111329
	PJ021	Gillnets		MI	D	MD	0.9	0.6		0.9		2.78321	1.11329	0.111329
	PJ023	Gillnets	MI	MI	S	MD	0.8			0.8	1.8	3.24	3.24	0.648
	PJ023	Gillnets	MI	MI	S	MD	0.8			0.8	1.8	3.24	3.24	0.648
	PJ023	Gillnets	MI	MI	S	MD	0.8			0.8	1.8	3.24	3.24	0.648
	PJ024	Gillnets			MI	MD	0.4			0.4			2.4725	1.4835
	PJ024	Gillnets			MI	MD	0.4			0.4			2.4725	1.4835
	PJ024	Gillnets			MI	MD	0.4			0.4			2.4725	1.4835
	PJ025	Gillnets				MD	0.6							0.708083
	PJ026	Gillnets			MI	MD	0.8			0.8			3.17893	0.635787
	PJ026	Gillnets			MI	MD	0.8			0.8			3.17893	0.635787
	PJ026	Gillnets			MI	MD	0.8			0.8			3.17893	0.635787
	PJ028	Gillnets	MI	S	D	MD	0.9	0.6		0.9	1.9	1.9	0.76	0.076
	PJ028	Gillnets	MI	S	D	MD	0.9	0.6		0.9	1.9	1.9	0.76	0.076
	PJ028	Gillnets	MI	S	D	MD	0.9	0.6		0.9	1.9	1.9	0.76	0.076
	PJ029	Gillnets	MI	D	D	MD	0.9			0.9	1.9	1.9	1.9	0.19
	PJ029	Gillnets	MI	D	D	MD	0.9			0.9	1.9	1.9	1.9	0.19
	PJ029	Gillnets	MI	D	D	MD	0.9			0.9	1.9	1.9	1.9	0.19
	PJ030	Gillnets	MI	D	MD	MD	0.75	0.3		0.75	1.75	1.225	0.30625	0.0765625
	PJ030	Gillnets	MI	D	MD	MD	0.75	0.3		0.75	1.75	1.225	0.30625	0.0765625
	PJ030	Gillnets	MI	S	D	MD	0.75	0.3		0.75	1.75	1.75	1.225	0.30625
	PJ031	Gillnets		MI	MD	MD	0.7			0.7		2.49024	0.747073	0.224122
	PJ031	Gillnets		MI	MD	MD	0.7			0.7		2.49024	0.747073	0.224122
	PJ031	Gillnets		MI	MD	MD	0.7			0.7		2.49024	0.747073	0.224122
	PJ032	Gillnets			MI	MD	0.5			0.5			2.64911	1.32456
	PJ032	Gillnets			MI	MD	0.5			0.5			2.64911	1.32456
	PJ032	Gillnets			MI	MD	0.5			0.5			2.64911	1.32456
	PJ033	Gillnets			S	D		0.2					1.76607	1.41286
	PJ033	Gillnets			S	D		0.2					1.76607	1.41286
	PJ033	Gillnets			S	D		0.2					1.76607	1.41286
	PJ034	Gillnets	MI	MI	S	MD	0.3			0.3	1.3	1.69	1.69	1.183
	PJ034	Gillnets	MI	MI	D	MD	0.3			0.3	1.3	1.69	1.69	1.183
	PJ035	Gillnets				MD	0.5							0.885103
	PJ036	Gillnets	MI	S	MD	MD	0.8			0.8	1.8	1.8	0.36	0.072
	PJ036	Gillnets	MI	S	MD	MD	0.8			0.8	1.8	1.8	0.36	0.072
	PJ036	Gillnets	MI	S	MD	MD	0.8			0.8	1.8	1.8	0.36	0.072
	PJ037	Gillnets				D	0.5							1.77021
	PJ037	Gillnets				D	0.5							1.77021
	PJ037	Gillnets				D	0.5							1.77021
	PJ038	Gillnets				MD	0.6							0.708083
	PJ038	Gillnets				MD	0.6							0.708083
	PJ038	Gillnets				MD	0.6							0.708083
	PJ039	Gillnets			MI	MD	0.5			0.5			2.64911	1.32456
	PJ039	Gillnets			MI	MD	0.5			0.5			2.64911	1.32456
	PJ040	Gillnets				S								1.77021
	PJ040	Gillnets				S								1.77021
	PJ040	Gillnets				S								1.77021
	PJ041	Gillnets		MI	S	MD	0.95			0.95		2.85646	2.85646	0.142823
	PJ041	Gillnets		MI	S	MD	0.95			0.95		2.85646	2.85646	0.142823
	PJ041	Gillnets		MI	S	MD	0.95			0.95		2.85646	2.85646	0.142823
	PJ042	Gillnets	MI	S	D	MD	0.6			0.6	1.6	1.6	1.6	0.64
	PJ042	Gillnets	MI	S	D	MD	0.6			0.6	1.6	1.6	1.6	0.64
	PJ042	Gillnets	MI	S	D	MD	0.6			0.6	1.6	1.6	1.6	0.64
	PJ043	Gillnets			MI	MD	0.9			0.9			3.35554	0.335554
	PJ043	Gillnets			MI	MD	0.9			0.9			3.35554	0.335554
	PJ044	Gillnets				MD	0.5							0.885103
	PJ044	Gillnets				MD	0.5							0.885103
	PJ044	Gillnets				MD	0.5							0.885103
	PJ045	Gillnets	MI	MI	S	MD	0.8			0.8	1.8	3.24	3.24	0.648
	PJ045	Gillnets	MI	MI	S	MD	0.8			0.8	1.8	3.24	3.24	0.648
	PJ047	Gillnets		MI	S	S	0.7	0.6		0.7		2.49024	2.49024	2.49024
	PJ048	Gillnets	MI	S	MI	MD	0.7		0.5	0.7	1.7	1.7	2.89	0.867
	PJ048	Gillnets	MI	S	MI	MD	0.7		0.5	0.7	1.7	1.7	2.89	0.867
	PJ048	Gillnets	MI	S	MI	MD	0.7		0.5	0.7	1.7	1.7	2.89	0.867
	PJ049	Gillnets				D		0.5						0.885103
	PJ049	Gillnets				D		0.5						0.885103
	PJ049	Gillnets				D		0.5						0.885103
	PJ050	Gillnets			MI	MD	0.7			0.7			3.00233	0.900698
	PJ050	Gillnets			MI	MD	0.7			0.7			3.00233	0.900698
	PJ050	Gillnets			MI	MD	0.7			0.7			3.00233	0.900698
	PJ051	Gillnets	MI	MI	S	MD	0.7			0.7	1.7	2.89	2.89	0.867
	PJ052	Gillnets		D	D	D	0.7			0.7		1.46485	1.46485	1.46485
	PJ052	Gillnets		MD	MI	MD	0.7			0.7		0.439455	0.747073	0.224122
	PJ053	Gillnets		MI	S	MD	0.8			0.8		2.63673	2.63673	0.527346
	PJ053	Gillnets		MI	S	S	0.8			0.8		2.63673	2.63673	2.63673
	PJ054	Gillnets				I	0.6							1.77021
	PJ054	Gillnets				MD	0.6							0.708083
	PJ055	Gillnets	MI	MI	D	MD	0.6			0.6	1.6	2.56	2.56	1.024
	PJ055	Gillnets	MI	MI	MD	MD	0.6			0.6	1.6	2.56	1.024	0.4096
	PJ055	Gillnets	MI	MI	S	S	0.6			0.6	1.6	2.56	2.56	2.56
	PJ057	Gillnets	S	S	S	D		0.4			1	1	1	0.6
	PJ057	Gillnets	S	S	S	D		0.4			1	1	1	0.6
	PJ057	Gillnets	S	S	S	D		0.4			1	1	1	0.6
	PJ058	Gillnets			MI	MD	0.6			0.6			2.82572	1.13029
	PJ058	Gillnets			MI	MD	0.6			0.6			2.82572	1.13029
	PJ058	Gillnets			MI	MD	0.6			0.6			2.82572	1.13029
	PJ059	Gillnets			S	S							1.76607	1.76607
	PJ059	Gillnets			S	S							1.76607	1.76607
	PJ060	Gillnets		S	S	MD	0.5					1.46485	1.46485	0.732425
	PJ060	Gillnets		S	S	MD	0.5					1.46485	1.46485	0.732425
	PJ061	Gillnets				MI				0.4				2.47829
	PJ061	Gillnets				MI				0.4				2.47829
	PJ062	Gillnets			S	S	0.5						1.76607	1.76607
	PJ062	Gillnets			S	MD	0.5						1.76607	0.883037
	PJ062	Gillnets			S	MD	0.5						1.76607	0.883037
	PJ063	Gillnets				S								1.77021
	PJ063	Gillnets				S								1.77021
	PJ064	Gillnets				I	0.7		0.6					2.83233
	PJ064	Gillnets				MD	0.7		0.6					0.531062
	PJ065	Gillnets	MI	MI	D	I		0.5	0.5		1	1	0.5	0.75
	PJ066	Gillnets			MI	MD	0.75			0.75			3.09063	0.772657
	PJ066	Gillnets			MI	MD	0.75			0.75			3.09063	0.772657
	PJ082	Gillnets				MD	0.5							0.885103
	PJ082	Gillnets				MD	0.5							0.885103
	PJ082	Gillnets				MD	0.5							0.885103
	PJ083	Gillnets				MD	0.5							0.885103
	PJ083	Gillnets				MD	0.5							0.885103
	PJ084	Gillnets				MD	0.7							0.531062
	PJ085	Gillnets		MI	MI	MD	0.9			0.9		2.78321	5.2881	0.52881
	PJ085	Gillnets		MI	MI	MD	0.9			0.9		2.78321	5.2881	0.52881
	PJ085	Gillnets		MI	MI	MD	0.9			0.9		2.78321	5.2881	0.52881
	PJ086	Gillnets		MI	MI	S						1.46485	1.46485	1.46485
	PJ087	Gillnets	MI	MI	MI	MD	0.7			0.7	1.7	2.89	4.913	1.4739
	PJ088	Gillnets			S	MD	0.8						1.76607	0.353215
	PJ088	Gillnets			S	MD	0.8						1.76607	0.353215
	PJ089	Gillnets	MI	MI	MD	MD	0.8			0.8	1.8	3.24	0.648	0.1296
	PJ089	Gillnets	MI	MI	MD	MD	0.8			0.8	1.8	3.24	0.648	0.1296
	PJ090	Gillnets		MI	MI	MD	0.9			0.9		2.78321	5.2881	0.52881
	PJ090	Gillnets		MI	MI	MD	0.9			0.9		2.78321	5.2881	0.52881
	PJ090	Gillnets		MI	MI	MD	0.9			0.9		2.78321	5.2881	0.52881
	PJ091	Gillnets			S	D		0.2					1.76607	1.41286
	PJ091	Gillnets			S	D		0.2					1.76607	1.41286
	PJ091	Gillnets			S	D		0.2					1.76607	1.41286
	PJ092	Gillnets			MI	MD	0.7			0.7			3.00233	0.900698
	PJ092	Gillnets			MI	MD	0.7			0.7			3.00233	0.900698
	PJ092	Gillnets			MI	MD	0.7			0.7			3.00233	0.900698
	PJ093	Gillnets	MI	MI	MI	MD	0.7			0.7	1.7	2.89	4.913	1.4739
	PJ093	Gillnets	MI	MI	MI	MD	0.7			0.7	1.7	2.89	4.913	1.4739
	PJ093	Gillnets	MI	MI	MI	MD	0.7			0.7	1.7	2.89	4.913	1.4739
	PJ094	Gillnets				MD	0.5							0.885103
	PJ094	Gillnets				MD	0.5							0.885103
	PJ094	Gillnets				S	0.5							1.77021
	PJ095	Gillnets				S								1.77021
	PJ095	Gillnets				S								1.77021
	PJ096	Gillnets		MI	MI	MD	0.7			0.7		2.49024	4.23341	1.27002
	PJ096	Gillnets		MI	MI	MD	0.7			0.7		2.49024	4.23341	1.27002
	PJ096	Gillnets		MI	MI	MD	0.7			0.7		2.49024	4.23341	1.27002
	PJ097	Gillnets				MD	0.6							0.708083
	PJ097	Gillnets				MD	0.6							0.708083
	PJ098	Gillnets				MD	0.8							0.354041
	PJ098	Gillnets				MD	0.8							0.354041
	PJ098	Gillnets				MD	0.8							0.354041
	PJ099	Gillnets			MI	MD	0.7			0.7			3.00233	0.900698
	PJ100	Gillnets	MI	MI	MI	MD	0.5			0.5	1.5	2.25	3.375	1.6875
	PJ101	Gillnets	MI	MI	MI	MD	0.8			0.8	1.8	3.24	5.832	1.1664
	PJ102	Gillnets		MI	S	MD	0.8			0.8		2.63673	2.63673	0.527346
	PJ102	Gillnets		MI	S	MD	0.8			0.8		2.63673	2.63673	0.527346
	PJ103	Gillnets		MI	MI	MD	0.6			0.6		2.34376	3.75001	1.50001
	PJ103	Gillnets		MI	MI	MD	0.6			0.6		2.34376	3.75001	1.50001
	PJ104	Gillnets	MI	MI	MI	MD	0.8			0.8	1.8	3.24	5.832	1.1664
	PJ104	Gillnets	MI	MI	MI	MD	0.8			0.8	1.8	3.24	5.832	1.1664
	PJ105	Gillnets	MI	MI	MI	MD	0.95			0.95	1.95	3.8025	7.41487	0.370744
	PJ105	Gillnets	MI	MI	MI	MD	0.95			0.95	1.95	3.8025	7.41487	0.370744
	PJ106	Gillnets				MD	0.6							0.708083
	PJ106	Gillnets				MD	0.6							0.708083
	PJ107	Gillnets	MI							0.9	1.9
	PJ107	Gillnets	MI							0.9	1.9
	PJ108	Gillnets	MI	MI	MI	MD	0.9			0.9	1.9	3.61	6.859	0.6859
	PJ108	Gillnets	MI	MI	MI	MD	0.9			0.9	1.9	3.61	6.859	0.6859
	PJ108	Gillnets	MI	MI	MI	MD	0.9			0.9	1.9	3.61	6.859	0.6859
	PJ109	Gillnets	MI	MI	D			0.7		0.9	1.9	3.61	1.083
	PJ109	Gillnets	MI	MI	D			0.7		0.9	1.9	3.61	1.083
	PJ110	Gillnets	MI	MI	MI	MD	0.6			0.6	1.6	2.56	4.096	1.6384
	PJ110	Gillnets	MI	MI	MI	MD	0.6			0.6	1.6	2.56	4.096	1.6384
	PJ111	Gillnets			MI	S				0.9			3.35554	3.35554
	PJ111	Gillnets			MI	S				0.9			3.35554	3.35554
	PJ111	Gillnets			MI	S				0.9			3.35554	3.35554
	PJ112	Gillnets				MD	0.6							0.708083
	PJ113	Gillnets				MD	0.5							0.885103
	PJ126	Gillnets		S	MD	MD	0.7					1.46485	0.439455	0.131836
	PJ126	Gillnets		S	MD	MD	0.7					1.46485	0.439455	0.131836
	PJ127	Gillnets			MI	MD	0.95			0.95			3.44384	0.172192
	PJ127	Gillnets			S	S							1.76607	1.76607
	PJ128	Gillnets	S	S	S	MD	0.7				1	1	1	0.3
	PJ128	Gillnets	S	S	S	MD	0.7				1	1	1	0.3
	PJ128	Gillnets	S	S	S	MD	0.7				1	1	1	0.3
	PJ129	Gillnets			MI	MD	0.8			0.8			3.17893	0.635787
	PJ129	Gillnets			MI	MD	0.8			0.8			3.17893	0.635787
	PJ129	Gillnets			MI	MD	0.8			0.8			3.17893	0.635787
	PJ130	Gillnets	MI	S	D	MD	0.6			0.6	1.6	1.6	1.6	0.64
	PJ130	Gillnets	MI	S	D	MD	0.6			0.6	1.6	1.6	1.6	0.64
	PJ130	Gillnets	MI	S	D	MD	0.6			0.6	1.6	1.6	1.6	0.64
	PJ131	Gillnets				MD	0.6							0.708083
	PJ131	Gillnets				MD	0.6							0.708083
	PJ131	Gillnets				MD	0.6							0.708083
	PJ132	Gillnets			MI	MD	0.7			0.7			3.00233	0.900698
	PJ132	Gillnets			MI	MD	0.7			0.7			3.00233	0.900698
	PJ133	Gillnets		MI	MI	MD	0.7			0.7		2.49024	4.23341	1.27002
	PJ133	Gillnets		MI	MI	MD	0.7			0.7		2.49024	4.23341	1.27002
	PJ133	Gillnets		MI	MI	MD	0.7			0.7		2.49024	4.23341	1.27002
	PJ134	Gillnets				MD	0.7							0.531062
	PJ134	Gillnets				MD	0.7							0.531062
	PJ135	Gillnets				MD	0.6							0.708083
	PJ136	Gillnets		S	S	MD	0.6					1.46485	1.46485	0.58594
	PJ136	Gillnets		S	S	MD	0.6					1.46485	1.46485	0.58594
	PJ136	Gillnets		S	S	MD	0.6					1.46485	1.46485	0.58594
	PJ137	Gillnets	S	S	S	MI				0.6	1	1	1	1.6
	PJ137	Gillnets	S	S	S	MI				0.6	1	1	1	1.6
	PJ137	Gillnets	S	S	S	MI				0.6	1	1	1	1.6
	PJ138	Gillnets		S	S	MD	0.7					1.46485	1.46485	0.439455
	PJ138	Gillnets		S	S	MD	0.7					1.46485	1.46485	0.439455
	PJ138	Gillnets		S	S	MD	0.7					1.46485	1.46485	0.439455
	PJ139	Gillnets				MD	0.6							0.708083
	PJ140	Gillnets			MI	MD	0.6			0.6			2.82572	1.13029
	PJ140	Gillnets			MI	MD	0.6			0.6			2.82572	1.13029
	PJ142	Gillnets	MI	S	S	MD	0.8			0.8	1.8	1.8	1.8	0.36
	PJ142	Gillnets	MI	S	S	MD	0.8			0.8	1.8	1.8	1.8	0.36
	PJ143	Gillnets	MI	S	S	S				0.8	1.8	1.8	1.8	1.8
	PJ144	Gillnets	MI	S	MD		0.7			0.7	1.7	1.7	0.51
	PJ147	Gillnets			S	S							1.76607	1.76607
	PJ148	Gillnets			S	MD	0.8						1.76607	0.353215
	PJ148	Gillnets			S	MD	0.8						1.76607	0.353215
	PJ149	Gillnets				D		0.3						1.23914
	PJ149	Gillnets				D		0.3						1.23914
	PJ150	Gillnets		MI	MI	MD	0.8			0.8		2.63673	4.74611	0.949222
	PJ150	Gillnets		MI	MI	MD	0.8			0.8		2.63673	4.74611	0.949222
	PJ151	Gillnets		MI	MI	MD	0.8			0.8		2.63673	4.74611	0.949222
	PJ151	Gillnets		MI	MI	MD	0.8			0.8		2.63673	4.74611	0.949222
	PJ152	Gillnets				MD	0.4							1.06212
	PJ153	Gillnets		MI	S	MD	0.5			0.5		2.19727	2.19727	1.09864
	PJ154	Gillnets				MD	0.7							0.531062
	PJ154	Gillnets				MD	0.7							0.531062
	PJ154	Gillnets				MD	0.7							0.531062
	PJ155	Gillnets		MI	S	MD	0.6			0.6		2.34376	2.34376	0.937503
	PJ155	Gillnets		MI	S	MD	0.6			0.6		2.34376	2.34376	0.937503
	PJ155	Gillnets		MI	S	MD	0.6			0.6		2.34376	2.34376	0.937503
	PJ156	Gillnets			S	MD	0.6						1.76607	0.70643
	PJ156	Gillnets			S	MD	0.6						1.76607	0.70643
	PJ156	Gillnets			S	MD	0.6						1.76607	0.70643
	PJ157	Gillnets	MI	S	S	MD	0.4			0.4	1.4	1.4	1.4	0.84
	PJ157	Gillnets	MI	S	S	MD	0.4			0.4	1.4	1.4	1.4	0.84
	PJ157	Gillnets	MI	S	S	MD	0.4			0.4	1.4	1.4	1.4	0.84
	PJ158	Gillnets		MI	S	MD	0.9			0.9		2.78321	2.78321	0.278321
	PJ158	Gillnets		MI	S	MD	0.9			0.9		2.78321	2.78321	0.278321
	PJ158	Gillnets		MI	S	MD	0.9			0.9		2.78321	2.78321	0.278321
	PJ164	Gillnets		MI	S	MD	0.7			0.7		2.49024	2.49024	0.747073
	PJ164	Gillnets		MI	S	MD	0.7			0.7		2.49024	2.49024	0.747073
	PJ165	Gillnets			MI	MD	0.7			0.7			3.00233	0.900698
	PJ165	Gillnets			MI	MD	0.7			0.7			3.00233	0.900698
	PJ165	Gillnets			MI	MD	0.7			0.7			3.00233	0.900698
	PJ166	Gillnets	MI	S	S	MD	0.6			0.6	1.6	1.6	1.6	0.64
	PJ166	Gillnets	MI	S	S	MD	0.6			0.6	1.6	1.6	1.6	0.64
	PJ166	Gillnets	MI	S	S	MD	0.6			0.6	1.6	1.6	1.6	0.64
	PJ167	Gillnets				MD	0.6							0.708083
	PJ167	Gillnets				MD	0.6							0.708083
	PJ167	Gillnets				MD	0.6							0.708083
	PJ168	Gillnets				S								1.77021
	PJ168	Gillnets				S								1.77021
	PJ168	Gillnets				S								1.77021
	PJ169	Gillnets				MD	0.5							0.885103
	PJ169	Gillnets				MD	0.5							0.885103
	PJ170	Gillnets				MD	0.7							0.531062
	PJ170	Gillnets				MD	0.7							0.531062
	PJ170	Gillnets				MD	0.7							0.531062
	PJ171	Gillnets	MI	S	S	MD	0.7			0.7	1.7	1.7	1.7	0.51
	PJ171	Gillnets	MI	S	S	MD	0.7			0.7	1.7	1.7	1.7	0.51
	PJ171	Gillnets	MI	S	S	MD	0.7			0.7	1.7	1.7	1.7	0.51
	PJ172	Gillnets			S	MD	0.6			0.6			1.76607	0.70643
	PJ172	Gillnets			S	MD	0.6			0.6			1.76607	0.70643
	PJ172	Gillnets			S	MD	0.6			0.6			1.76607	0.70643
	PJ173	Gillnets		S	S	MD	0.7					1.46485	1.46485	0.439455
	PJ173	Gillnets		S	S	MD	0.7					1.46485	1.46485	0.439455
	PJ173	Gillnets		S	S	MD	0.7					1.46485	1.46485	0.439455
	PJ174	Gillnets			S	MD	0.75						1.76607	0.441518
	PJ174	Gillnets			S	MD	0.75						1.76607	0.441518
	PJ174	Gillnets			S	MD	0.75						1.76607	0.441518
	PJ175	Gillnets	S	S	S	MD	0.6				1	1	1	0.4
	PJ175	Gillnets	S	S	S	MD	0.6				1	1	1	0.4
	EB193	Gillnets	I	S	D	D		0.5			1	1	0.5	0.25
	EB195	Gillnets			S	MD	0.7						1.76607	0.529822
	EB196	Gillnets			S	MD	0.8						1.76607	0.353215
	EB196	Gillnets			S	MD	0.8						1.76607	0.353215
	EB196	Gillnets			S	MD	0.8						1.76607	0.353215
	EB197	Gillnets				D		0.3						1.23914
	EB198	Gillnets			S	MD	0.7						1.76607	0.529822
	EB198	Gillnets			S	MD	0.7						1.76607	0.529822
	EB199	Gillnets	I	S	MD		0.7				1	1	0.3
	EB200	Gillnets			S	D		0.1					1.76607	1.58947
	EB200	Gillnets			S	D		0.1					1.76607	1.58947
	EB200	Gillnets			S	D		0.1					1.76607	1.58947
	EB201	Gillnets	S	S	S	MD	0.6				1	1	1	0.4
	EB201	Gillnets	S	S	S	MD	0.6				1	1	1	0.4
	EB203	Gillnets		S	S	MD	0.9					1.46485	1.46485	0.146485
	EB203	Gillnets		S	S	MD	0.9					1.46485	1.46485	0.146485
	EB203	Gillnets		S	S	MD	0.9					1.46485	1.46485	0.146485
	EB205	Gillnets	S	S	S	D		0.5			1	1	1	0.5
	EB205	Gillnets	S	S	S	D		0.5			1	1	1	0.5
	EB206	Gillnets		S	S	MD	0.8					1.46485	1.46485	0.29297
	EB206	Gillnets		S	S	MD	0.8					1.46485	1.46485	0.29297
	EB206	Gillnets		S	S	MD	0.8					1.46485	1.46485	0.29297
	EB207	Gillnets			S	MD	0.8						1.76607	0.353215
	EB207	Gillnets			S	MD	0.8						1.76607	0.353215
	EB208	Gillnets		S	S	D		0.4				1.46485	1.46485	0.878909
	EB208	Gillnets		S	S	D		0.4				1.46485	1.46485	0.878909
	EB208	Gillnets		S	S	D		0.4				1.46485	1.46485	0.878909
	EB209	Gillnets		S	S	S						1.46485	1.46485	1.46485
	EB209	Gillnets		S	S	D		0.4				1.46485	1.46485	0.878909
	EB210	Gillnets		S	D	MD	0.8					1.46485	1.46485	0.29297
	EB210	Gillnets		S	D	MD	0.8					1.46485	1.46485	0.29297
	EB211	Gillnets			S	D		0.3					1.76607	1.23625
	EB211	Gillnets			S	D		0.3					1.76607	1.23625
	EB211	Gillnets			S	D		0.3					1.76607	1.23625
	EB212	Gillnets			S	D		0.3					1.76607	1.23625
	EB212	Gillnets			S	D		0.3					1.76607	1.23625
	EB213	Gillnets			S	D		0.5					1.76607	0.883037
	EB213	Gillnets			S	D		0.5					1.76607	0.883037
	EB213	Gillnets			S	D		0.5					1.76607	0.883037
	EB214	Gillnets			S	D		0.5					1.76607	0.883037
	EB214	Gillnets			S	D		0.5					1.76607	0.883037
	EB215	Gillnets				D		0.5						0.885103
	EB216	Gillnets	S	S	S	MD	0.9				1	1	1	0.1
	EB216	Gillnets	S	S	S	MD	0.9				1	1	1	0.1
	EB218	Gillnets	S	S	S	MD	0.9				1	1	1	0.1
	EB220	Gillnets	S	S	D	MD	0.9	0.5			1	1	0.5	0.05
	EB222	Gillnets	S	S	D	MD	0.9				1	1	1	0.1
	EB222	Gillnets	S	S	D	MD	0.9				1	1	1	0.1
	EB222	Gillnets	S	S	D	MD	0.9				1	1	1	0.1
	EB223	Gillnets		S	S	MD	0.9					1.46485	1.46485	0.146485
	EB224	Gillnets	S	S	D			0.5			1	1	0.5
	DV001	Gillnets	MI	D	MD		0.7	0.5		0.7	1.7	0.85	0.255
	DV001	Gillnets	MI	D	MD		0.7	0.5		0.7	1.7	0.85	0.255
	DV003	Gillnets			S	D		0.5					1.76607	0.883037
	DV003	Gillnets			S	D		0.5					1.76607	0.883037
	DV003	Gillnets			S	D		0.5					1.76607	0.883037
	DV005	Gillnets		D	MD	MD	0.6	0.5				0.732425	0.29297	0.117188
	DV005	Gillnets		D	MD	MD	0.6	0.5				0.732425	0.29297	0.117188
	DV006	Gillnets			S	D		0.4					1.76607	1.05964
	DV007	Gillnets				D		0.5						0.885103
	DV007	Gillnets				S								1.77021
	DV007	Gillnets				D		0.5						0.885103
	DV008	Gillnets		D	D	MD	0.6	0.4				0.878909	0.527346	0.210938
	DV008	Gillnets		D	D	MD	0.6	0.4				0.878909	0.527346	0.210938
	DV008	Gillnets		D	D	MD	0.6	0.4				0.878909	0.527346	0.210938
	DV009	Gillnets			S	MD	0.7						1.76607	0.529822
	DV010	Gillnets			I	MD	0.7		0.3				2.2959	0.688769
	DV011	Gillnets			S	S							1.76607	1.76607
	DV011	Gillnets			S	S							1.76607	1.76607
	DV012	Gillnets	I	I	D	MD	0.6	0.3	0.15		1.15	1.3225	0.92575	0.3703
	DV013	Gillnets	I	S	D	MD	0.6	0.3	0.15		1.15	1.15	0.805	0.322
	DV016	Gillnets			S	MD	0.7						1.76607	0.529822
	DV016	Gillnets			S	MD	0.7						1.76607	0.529822
	DV016	Gillnets			S	MD	0.7						1.76607	0.529822
	DV017	Gillnets	I	S	D	MD	0.6	0.4	0.15		1.15	1.15	0.69	0.276
	DV017	Gillnets	I	S	D	MD	0.6	0.4	0.15		1.15	1.15	0.69	0.276
	DV017	Gillnets	I	S	D	MD	0.6	0.4	0.15		1.15	1.15	0.69	0.276
	DV018	Gillnets	S	I	D	MD	0.8	0.4	0.25		1	1.25	0.75	0.15
	DV019	Gillnets		I	D	D		0.4	0.2			1.75782	1.05469	0.632815
	DV019	Gillnets		I	D	D		0.4	0.2			1.75782	1.05469	0.632815
	DV019	Gillnets		I	D	D		0.4	0.2			1.75782	1.05469	0.632815
	DV020	Gillnets	MI	I	D	MD	0.9	0.4	0.4	0.6	1.6	2.24	1.344	0.1344
	DV020	Gillnets	MI	I	D	MD	0.9	0.4	0.4	0.6	1.6	2.24	1.344	0.1344
	DV020	Gillnets	MI	I	D	MD	0.9	0.4	0.4	0.6	1.6	2.24	1.344	0.1344
	DV021	Gillnets			S	MD	0.8						1.76607	0.353215
	DV021	Gillnets			S	MD	0.8						1.76607	0.353215
	DV021	Gillnets			S	MD	0.8						1.76607	0.353215
	DV022	Gillnets	I	S	D	MD	0.6	0.3	0.2		1.2	1.2	0.84	0.336
	DV022	Gillnets	I	S	D	MD	0.6	0.3	0.2		1.2	1.2	0.84	0.336
	DV022	Gillnets	I	S	D	MD	0.6	0.3	0.2		1.2	1.2	0.84	0.336
	DV023	Gillnets				D		0.5						0.885103
	DV023	Gillnets				D		0.5						0.885103
	DV023	Gillnets				D		0.5						0.885103
	DV024	Gillnets		MI	D	MD	0.7	0.5		0.7		2.49024	1.24512	0.373537
	DV024	Gillnets		MI	D	MD	0.7	0.5		0.7		2.49024	1.24512	0.373537
	DV025	Gillnets			D	D		0.3					1.23625	0.865376
	DV025	Gillnets			D	D		0.3					1.23625	0.865376
	DV025	Gillnets			D	D		0.3					1.23625	0.865376
	DV026	Gillnets			S	D		0.4					1.76607	1.05964
	DV026	Gillnets			S	D		0.4					1.76607	1.05964
	DV026	Gillnets			S	D		0.4					1.76607	1.05964
	DV027	Gillnets				D		0.5						0.885103
	DV027	Gillnets				D		0.5						0.885103
	DV027	Gillnets				D		0.5						0.885103
	DV028	Gillnets				MD	0.6							0.708083
	DV028	Gillnets				MD	0.6							0.708083
	DV028	Gillnets				MD	0.6							0.708083
	DV029	Gillnets			S	MD	0.6						1.76607	0.70643
	DV029	Gillnets			S	MD	0.6						1.76607	0.70643
	DV029	Gillnets			S	MD	0.6						1.76607	0.70643
	DV030	Gillnets			S	D		0.4					1.76607	1.05964
	DV030	Gillnets			S	D		0.4					1.76607	1.05964
	DV030	Gillnets			S	D		0.4					1.76607	1.05964
	DV031	Gillnets				MD	0.7							0.531062
	DV031	Gillnets				MD	0.7							0.531062
	DV031	Gillnets				MD	0.7							0.531062
	DV032	Gillnets			S	MD	0.7						1.76607	0.529822
	DV032	Gillnets			S	MD	0.7						1.76607	0.529822
	DV032	Gillnets			S	MD	0.7						1.76607	0.529822
	DV033	Gillnets		S	D	MD	0.8	0.5				1.46485	0.732425	0.146485
	DV033	Gillnets		S	D	MD	0.8	0.5				1.46485	0.732425	0.146485
	DV033	Gillnets		S	D	MD	0.8	0.5				1.46485	0.732425	0.146485
	DV034	Gillnets	I	I	D	MD	0.8	0.5	0.4		1.4	1.96	0.98	0.196
	DV034	Gillnets	I	I	D	MD	0.8	0.5	0.4		1.4	1.96	0.98	0.196
	DV034	Gillnets	I	I	D	MD	0.8	0.5	0.4		1.4	1.96	0.98	0.196
	DV035	Gillnets			S	MD	0.7						1.76607	0.529822
	DV035	Gillnets			S	MD	0.7						1.76607	0.529822
	DV036	Gillnets			S	MD	0.6						1.76607	0.70643
	DV036	Gillnets			S	MD	0.6						1.76607	0.70643
	DV036	Gillnets			S	MD	0.6						1.76607	0.70643
	DV037	Gillnets	S	D	D	MD	0.6	0.4			1	0.6	0.36	0.144
	DV037	Gillnets	S	D	D	MD	0.6	0.4			1	0.6	0.36	0.144
	DV037	Gillnets	S	D	D	MD	0.6	0.4			1	0.6	0.36	0.144
	DV038	Gillnets		S	D	MD	0.6	0.3				1.46485	1.02539	0.410158
	DV038	Gillnets		S	D	MD	0.6	0.3				1.46485	1.02539	0.410158
	DV038	Gillnets		S	D	MD	0.6	0.3				1.46485	1.02539	0.410158
	DV039	Gillnets			S	MD	0.7						1.76607	0.529822
	DV039	Gillnets			S	MD	0.7						1.76607	0.529822
	DV039	Gillnets			S	MD	0.7						1.76607	0.529822
	DV040	Gillnets	I	I	D	MD	0.7	0.4	0.4		1.4	1.96	1.176	0.3528
	DV040	Gillnets	I	I	D	MD	0.7	0.4	0.4		1.4	1.96	1.176	0.3528
	DV040	Gillnets	I	I	D	MD	0.7	0.4	0.4		1.4	1.96	1.176	0.3528
	DV041	Gillnets		I	D	MD	0.7	0.4	0.3			1.9043	1.14258	0.342775
	DV041	Gillnets		I	D	MD	0.7	0.4	0.3			1.9043	1.14258	0.342775
	DV041	Gillnets		I	D	MD	0.7	0.4	0.3			1.9043	1.14258	0.342775
	DV042	Gillnets			D	MD	0.6	0.4					1.05964	0.423858
	DV042	Gillnets			D	MD	0.6	0.4					1.05964	0.423858
	DV042	Gillnets			D	MD	0.6	0.4					1.05964	0.423858
	DV043	Gillnets			D	MD	0.6	0.3					1.23625	0.494501
	DV043	Gillnets			D	MD	0.6	0.3					1.23625	0.494501
	DV043	Gillnets			D	MD	0.6	0.3					1.23625	0.494501
	DV044	Gillnets			S	D		0.3					1.76607	1.23625
	DV044	Gillnets			S	D		0.3					1.76607	1.23625
	DV044	Gillnets			S	D		0.3					1.76607	1.23625
	DV045	Gillnets		S	D	MD	0.6	0.3				1.46485	1.02539	0.410158
	DV045	Gillnets		S	D	MD	0.6	0.3				1.46485	1.02539	0.410158
	DV046	Gillnets		I	S	MD	0.7		0.4			2.05079	2.05079	0.615237
	DV046	Gillnets		I	S	MD	0.7		0.4			2.05079	2.05079	0.615237
	DV047	Gillnets			S	MD	0.6						1.76607	0.70643
	DV047	Gillnets			S	MD	0.6						1.76607	0.70643
	DV047	Gillnets			S	MD	0.6						1.76607	0.70643
	DV048	Gillnets			S	MD	0.6						1.76607	0.70643
	DV048	Gillnets			S	MD	0.6						1.76607	0.70643
	DV048	Gillnets			S	MD	0.6						1.76607	0.70643
	DV049	Gillnets		S	D	MD	0.6	0.4				1.46485	0.878909	0.351564
	DV049	Gillnets		S	D	MD	0.6	0.4				1.46485	0.878909	0.351564
	PJ176	Gillnets			MI	MD	0.7			0.7			3.00233	0.900698
	PJ178	Gillnets		MI	D	MD	0.6			0.6		2.34376	2.34376	0.937503
	PJ178	Gillnets		MI	D	MD	0.6			0.6		2.34376	2.34376	0.937503
	PJ180	Gillnets			S	MD	0.5						1.76607	0.883037
	PJ180	Gillnets			S	MD	0.5						1.76607	0.883037
	PJ181	Gillnets				MD	0.6							0.708083
	PJ181	Gillnets				MD	0.6							0.708083
	PJ182	Gillnets		S	S	MD	0.7					1.46485	1.46485	0.439455
	PJ182	Gillnets		S	S	MD	0.7					1.46485	1.46485	0.439455
	PJ183	Gillnets	MI	S	S	MD	0.4			0.4	1.4	1.4	1.4	0.84
	PJ183	Gillnets	MI	S	S	MD	0.4			0.4	1.4	1.4	1.4	0.84
	PJ183	Gillnets	MI	S	S	MD	0.4			0.4	1.4	1.4	1.4	0.84
	PJ184	Gillnets			MI	MD	0.7			0.7			3.00233	0.900698
	PJ184	Gillnets			MI	MD	0.7			0.7			3.00233	0.900698
	PJ184	Gillnets			MI	MD	0.7			0.7			3.00233	0.900698
	PJ185	Gillnets	MI	S	S	MD	0.5			0.5	1.5	1.5	1.5	0.75
	PJ186	Gillnets				I			0.3					2.30127
	PJ186	Gillnets				MD	0.5							0.885103
	PJ186	Gillnets				D		0.3						1.23914
	PJ187	Gillnets			MI	MD	0.7			0.7			3.00233	0.900698
	PJ187	Gillnets			MI	MD	0.7			0.7			3.00233	0.900698
	PJ187	Gillnets			MI	MD	0.7			0.7			3.00233	0.900698
	PJ190	Gillnets				S								1.77021
	PJ190	Gillnets				S								1.77021
	PJ190	Gillnets				S								1.77021
	PJ194	Gillnets				MD	0.6							0.708083
	PJ196	Gillnets			MI	MD	0.5			0.5			2.64911	1.32456
	PJ196	Gillnets			MI	MD	0.5			0.5			2.64911	1.32456
	PJ197	Gillnets		MI	S	MD	0.8			0.8		2.63673	2.63673	0.527346
	PJ197	Gillnets		MI	S	MD	0.8			0.8		2.63673	2.63673	0.527346
	PJ198	Gillnets			MI	S				0.7			3.00233	3.00233
	PJ198	Gillnets			MI	S				0.7			3.00233	3.00233
	PJ199	Gillnets				S								1.77021
	PJ199	Gillnets				S								1.77021
	PJ200	Gillnets				MD	0.5							0.885103
	PJ200	Gillnets				MD	0.5							0.885103
	PJ200	Gillnets				MD	0.5							0.885103
	PJ201	Gillnets		MI	S	MD	0.8			0.8		2.63673	2.63673	0.527346
	PJ201	Gillnets		MI	S	MD	0.8			0.8		2.63673	2.63673	0.527346
	PJ202	Gillnets				MD	0.5							0.885103
	PJ202	Gillnets				MD	0.5							0.885103
	PJ203	Gillnets			S	MD	0.9						1.76607	0.176607
	PJ203	Gillnets			S	MD	0.9						1.76607	0.176607
	PJ204	Gillnets			S	MD	0.4						1.76607	1.05964
	PJ204	Gillnets			S	MD	0.4						1.76607	1.05964
	PJ205	Gillnets		MI	S	S				0.6		2.34376	2.34376	2.34376
	PJ205	Gillnets		MI	S	S				0.6		2.34376	2.34376	2.34376
	PJ206	Gillnets				MD	0.5							0.885103
	PJ206	Gillnets				MD	0.5							0.885103
	PJ207	Gillnets		MI	S	D				0.6		2.34376	2.34376	2.34376
	PJ207	Gillnets		MI	S	MD	0.6			0.6		2.34376	2.34376	0.937503
	PJ208	Gillnets			MI	MD	0.7			0.7			3.00233	0.900698
	PJ208	Gillnets			MI	MD	0.7			0.7			3.00233	0.900698
	PJ209	Gillnets		MI	S	MD	0.8			0.8		2.63673	2.63673	0.527346
	PJ209	Gillnets		MI	S	MD	0.8			0.8		2.63673	2.63673	0.527346
	PJ210	Gillnets	MI	S	MD	MD	0.6			0.6	1.6	1.6	0.64	0.256
	PJ219	Gillnets				MD	0.5							0.885103
	PJ219	Gillnets				MD	0.5							0.885103
	PJ219	Gillnets				MD	0.5							0.885103
	PJ220	Gillnets			S	MD	0.6						1.76607	0.70643
	PJ220	Gillnets			S	MD	0.6						1.76607	0.70643
	PJ221	Gillnets			D	MD	0.6	0.4					1.05964	0.423858
	PJ221	Gillnets			D	MD	0.6	0.4					1.05964	0.423858
	PJ221	Gillnets			D	MD	0.6	0.4					1.05964	0.423858
	PJ222	Gillnets	MI	S	S	MD	0.7			0.7	1.7	1.7	1.7	0.51
	PJ222	Gillnets	MI	S	S	MD	0.7			0.7	1.7	1.7	1.7	0.51
	PJ222	Gillnets	MI	S	S	MD	0.7			0.7	1.7	1.7	1.7	0.51
	PJ223	Gillnets		MI	S	S				0.5		2.19727	2.19727	2.19727
	PJ224	Gillnets		MI	S	MD	0.7			0.7		2.49024	2.49024	0.747073
	PJ224	Gillnets		MI	S	MD	0.7			0.7		2.49024	2.49024	0.747073
	PJ225	Gillnets	MI	S	S	MD	0.6			0.6	1.6	1.6	1.6	0.64
	PJ225	Gillnets	MI	S	S	MD	0.6			0.6	1.6	1.6	1.6	0.64
	PJ226	Gillnets				S								1.77021
	PJ226	Gillnets				S								1.77021
	PJ226	Gillnets				S								1.77021
	PJ227	Gillnets				D		0.4						1.06212
	PJ227	Gillnets				D		0.4						1.06212
	PJ227	Gillnets				D		0.4						1.06212
	PJ228	Gillnets			S	MD	0.5						1.76607	0.883037
	PJ229	Gillnets				MD	0.8							0.354041
	PJ229	Gillnets				MD	0.8							0.354041
	PJ229	Gillnets				MD	0.8							0.354041
	PJ230	Gillnets			S	MD	0.6						1.76607	0.70643
	PJ230	Gillnets			S	MD	0.6						1.76607	0.70643
	PJ230	Gillnets			S	MD	0.6						1.76607	0.70643
	PJ231	Gillnets	MI	D				0.3			1	0.7
	PJ232	Gillnets				MD	0.6							0.708083
	PJ233	Gillnets				MD	0.9							0.177021
	PJ233	Gillnets				MD	0.9							0.177021
	PJ233	Gillnets				MD	0.9							0.177021
	PJ234	Gillnets			MI	MD	0.6			0.6			2.82572	1.13029
	PJ234	Gillnets			MI	MD	0.6			0.6			2.82572	1.13029
	PJ234	Gillnets			MI	MD	0.6			0.6			2.82572	1.13029
	PJ235	Gillnets			S	MD	0.6						1.76607	0.70643
	PJ235	Gillnets			S	MD	0.6						1.76607	0.70643
	PJ236	Gillnets				MD	0.6							0.708083
	PJ236	Gillnets				MD	0.6							0.708083
	PJ237	Gillnets				MD	0.7							0.531062
	PJ237	Gillnets				MD	0.7							0.531062
	PJ238	Gillnets	MI	S	S	MD	0.9			0.9	1.9	1.9	1.9	0.19
	PJ239	Gillnets				MD	0.7							0.531062
	PJ239	Gillnets				MD	0.7							0.531062
	PJ240	Gillnets		MI	S	MD	0.7			0.7		2.49024	2.49024	0.747073
	PJ240	Gillnets		MI	S	MD	0.7			0.7		2.49024	2.49024	0.747073
	PJ241	Gillnets				MD	0.6							0.708083
	PJ242	Gillnets			S	MD	0.6						1.76607	0.70643
	PJ243	Gillnets	MI	D	MD	MD	0.7	0.5		0.7	1.7	0.85	0.255	0.0765
	PJ243	Gillnets	MI	D	MD	MD	0.7	0.5		0.7	1.7	0.85	0.255	0.0765
	PJ243	Gillnets	MI	D	MD	MD	0.7	0.5		0.7	1.7	0.85	0.255	0.0765
	PJ244	Gillnets	MI	S	S	MD	0.7			0.7	1.7	1.7	1.7	0.51
	PJ244	Gillnets	MI	S	S	MD	0.7			0.7	1.7	1.7	1.7	0.51
	PJ244	Gillnets	MI	S	S	MD	0.7			0.7	1.7	1.7	1.7	0.51
	PJ245	Gillnets		MI	S	MD	0.7			0.7		2.49024	2.49024	0.747073
	PJ245	Gillnets		MI	S	MD	0.7			0.7		2.49024	2.49024	0.747073
	PJ246	Gillnets	MI	S	MD	MD	0.7			0.7	1.7	1.7	0.51	0.153
	PJ246	Gillnets	MI	S	MD	MD	0.7			0.7	1.7	1.7	0.51	0.153
	PJ246	Gillnets	MI	S	MD	MD	0.7			0.7	1.7	1.7	0.51	0.153
	PJ247	Gillnets		MI	S	MD	0.5			0.5		2.19727	2.19727	1.09864
	PJ247	Gillnets		MI	S	MD	0.5			0.5		2.19727	2.19727	1.09864
	PJ248	Gillnets			S	MD	0.9						1.76607	0.176607
	PJ248	Gillnets			S	MD	0.9						1.76607	0.176607
	PJ249	Gillnets				MD	0.7							0.531062
	PJ249	Gillnets				MD	0.7							0.531062
	PJ249	Gillnets				MD	0.7							0.531062
	PJ250	Gillnets	MI	S	S	MD	0.8			0.8	1.8	1.8	1.8	0.36
	PJ250	Gillnets	MI	S	S	MD	0.8			0.8	1.8	1.8	1.8	0.36
	PJ250	Gillnets	MI	S	S	MD	0.8			0.8	1.8	1.8	1.8	0.36
	PJ251	Gillnets				D		0.5						0.885103
	PJ251	Gillnets				D		0.5						0.885103
	PJ251	Gillnets				D		0.5						0.885103
	PJ252	Gillnets				MD	0.6							0.708083
	PJ252	Gillnets				MD	0.6							0.708083
	PJ253	Gillnets		MI	S	MD	0.5			0.5		2.19727	2.19727	1.09864
	PJ253	Gillnets		MI	S	MD	0.5			0.5		2.19727	2.19727	1.09864
	PJ254	Gillnets			MI	MD	0.5			0.5			2.64911	1.32456
	PJ254	Gillnets			MI	MD	0.5			0.5			2.64911	1.32456
	PJ255	Gillnets		MI	S	S				0.6		2.34376	2.34376	2.34376
	PJ255	Gillnets		MI	S	S				0.6		2.34376	2.34376	2.34376
	PJ256	Gillnets	MI	S	S	MD	0.6			0.6	1.6	1.6	1.6	0.64
	PJ257	Gillnets	MI	S	S	MD	0.5			0.5	1.5	1.5	1.5	0.75
	PJ259	Gillnets	MI	S	MD		0.8			0.8	1.8	1.8	0.36
	PJ259	Gillnets	MI	S	MD		0.8			0.8	1.8	1.8	0.36
	PJ266	Gillnets	MI	D	D	MD	0.7			0.7	1.7	1.7	1.7	0.51
	PJ266	Gillnets	MI	D	D	MD	0.7			0.7	1.7	1.7	1.7	0.51
	PJ267	Gillnets	MI	S	S	MD	0.5			0.5	1.5	1.5	1.5	0.75
	PJ267	Gillnets	MI	S	S	MD	0.5			0.5	1.5	1.5	1.5	0.75
	PJ267	Gillnets	MI	S	S	MD	0.5			0.5	1.5	1.5	1.5	0.75
	EB269	Gillnets	MI	S	D	MD	0.98	0.5		1	2	2	1	0.02
	EB269	Gillnets	MI	S	D	MD	0.98	0.5		1	2	2	1	0.02
	EB273	Gillnets		S	S	MD	0.8					1.46485	1.46485	0.29297
	EB273	Gillnets		S	S	MD	0.8					1.46485	1.46485	0.29297
	EB274	Gillnets	MI	S	D	MD	1	0.5		1	2	2	1	0
	EB274	Gillnets	MI	S	D	MD	1	0.5		1	2	2	1	0
	EB274	Gillnets	MI	S	D	MD	1	0.5		1	2	2	1	0
	EB275	Gillnets	MI	S	S	MD	1			1	2	2	2	0
	EB276	Gillnets	MI	S	S	MD	1			1	2	2	2	0
	EB292	Gillnets	MI	S	MD	MD	0.99			0.8	1.8	1.8	0.018	0.00018
	EB292	Gillnets	S	S	S	S					1	1	1	1
	EB293	Gillnets		S	S	MD	0.8					1.46485	1.46485	0.29297
	EB294	Gillnets		MI	S	MD	0.9			1		2.9297	2.9297	0.29297
	EB295	Gillnets			S	MD	0.9						1.76607	0.176607
	EB295	Gillnets			S	MD	0.9						1.76607	0.176607
	EB295	Gillnets			S	MD	0.9						1.76607	0.176607
	EB296	Gillnets	MI	S	S	MD	1			0.9	1.9	1.9	1.9	0
	EB298	Gillnets	S	S	S	MD	0.9				1	1	1	0.1
	EB298	Gillnets	S	S	S	MD	0.9				1	1	1	0.1
	EB298	Gillnets	S	S	S	MD	0.9				1	1	1	0.1
	EB299	Gillnets			S	MD	0.6						1.76607	0.70643
	EB299	Gillnets	S	D			0.5				1	1
	EB300	Gillnets	S	MI	S	D		0.5		0.7	1	1.7	1.7	0.85
	EB300	Gillnets	S	S	S	D		0.5			1	1	1	0.5
	EB300	Gillnets	S	S	S	D		0.5			1	1	1	0.5
	EB301	Gillnets	MI	S	S	MD	0.9			0.9	1.9	1.9	1.9	0.19
	EB301	Gillnets	MI	S	S	MD	0.9			0.9	1.9	1.9	1.9	0.19
	EB302	Gillnets		MI	S	MD	0.9			0.9		2.78321	2.78321	0.278321
	EB302	Gillnets		MI	S	MD	0.9			0.9		2.78321	2.78321	0.278321
	EB302	Gillnets		MI	S	S				0.9		2.78321	2.78321	2.78321
	EB303	Gillnets	MI	S	D	MD	1	0.5		1	2	2	1	0
	EB303	Gillnets	MI	S	D	MD	1	0.5		1	2	2	1	0
	EB303	Gillnets	MI	S	D	MD	1	0.5		1	2	2	1	0
	EB304	Gillnets			S	MD	0.7						1.76607	0.529822
	EB304	Gillnets			S	MD	0.7						1.76607	0.529822
	EB305	Gillnets			S	S							1.76607	1.76607
	EB305	Gillnets			S	S							1.76607	1.76607
	EB305	Gillnets			S	S							1.76607	1.76607
	EB306	Gillnets		S	S	S						1.46485	1.46485	1.46485
	EB306	Gillnets		S	S	S						1.46485	1.46485	1.46485
	EB307	Gillnets			S	MD	0.7						1.76607	0.529822
	EB308	Gillnets				MD	0.6							0.708083
	EB308	Gillnets				MD	0.6							0.708083
	EB309	Gillnets	MI	S	S	MD	0.9			0.9	1.9	1.9	1.9	0.19
	EB309	Gillnets	MI	S	S	MD	0.9			0.9	1.9	1.9	1.9	0.19
	EB310	Gillnets		S	S	S						1.46485	1.46485	1.46485
	EB310	Gillnets		S	S	S						1.46485	1.46485	1.46485
	EB310	Gillnets		S	S	S						1.46485	1.46485	1.46485
	EB311	Gillnets	S	S	S	MD	0.9				1	1	1	0.1
	EB312	Gillnets			S	MD	0.7						1.76607	0.529822
	EB312	Gillnets			S	MD	0.7						1.76607	0.529822
	EB313	Gillnets			S	MD	0.8						1.76607	0.353215
	EB313	Gillnets			S	MD	0.8						1.76607	0.353215
	EB313	Gillnets			S	MD	0.8						1.76607	0.353215
	EB314	Gillnets	MI	S	S	MD	0.9			1	2	2	2	0.2
	EB314	Gillnets	MI	S	S	MD	0.9			1	2	2	2	0.2
	EB314	Gillnets	MI	S	S	MD	0.9			1	2	2	2	0.2
	EB315	Gillnets		S	S	MD	0.9					1.46485	1.46485	0.146485
	EB315	Gillnets		S	S	MD	0.9					1.46485	1.46485	0.146485
	EB316	Gillnets	MI	S	S	MD	0.9			1	2	2	2	0.2
	EB316	Gillnets	MI	S	S	MD	0.9			1	2	2	2	0.2
	EB317	Gillnets		S	S	MD	0.8					1.46485	1.46485	0.29297
	EB317	Gillnets		S	S	MD	0.8					1.46485	1.46485	0.29297
	EB317	Gillnets		S	S	MD	0.8					1.46485	1.46485	0.29297
	EB318	Gillnets				MD	0.75							0.442552
	EB318	Gillnets				MD	0.75							0.442552
	EB319	Gillnets	MI	S	S	MD	0.9			0.9	1.9	1.9	1.9	0.19
	EB319	Gillnets	MI	S	S	MD	0.9			0.9	1.9	1.9	1.9	0.19
	EB320	Gillnets		S	S	MD	0.7					1.46485	1.46485	0.439455
	EB320	Gillnets		S	S	MD	0.7					1.46485	1.46485	0.439455
	EB321	Gillnets		S	S	S						1.46485	1.46485	1.46485
	EB321	Gillnets		MI	S	MD	0.9			0.9		2.78321	2.78321	0.278321
	EB322	Gillnets		S	S	MD	0.75					1.46485	1.46485	0.366212
	EB322	Gillnets		S	S	MD	0.75					1.46485	1.46485	0.366212
	EB322	Gillnets		S	S	D		0.5				1.46485	1.46485	0.732425
	EB323	Gillnets	S	S	S	MD	0.6				1	1	1	0.4
	EB323	Gillnets	S	S	S	MD	0.6				1	1	1	0.4
	EB324	Gillnets	S	S	S	MD	0.6				1	1	1	0.4
	EB324	Gillnets	S	S	S	MD	0.6				1	1	1	0.4
	EB325	Gillnets				MD	0.6							0.708083
	EB325	Gillnets				MD	0.6							0.708083
	EB326	Gillnets		S	S	MD	0.8					1.46485	1.46485	0.29297
	EB326	Gillnets		S	S	MD	0.8					1.46485	1.46485	0.29297
	EB327	Gillnets	MI	S	S	D		0.5		0.6	1.6	1.6	1.6	0.8
	EB327	Gillnets	MI	S	S	D		0.5		0.6	1.6	1.6	1.6	0.8
	EB327	Gillnets	MI	S	S	D		0.5		0.6	1.6	1.6	1.6	0.8
	EB328	Gillnets	MI	S	S	MD	0.9			0.9	1.9	1.9	1.9	0.19
	EB328	Gillnets	MI	S	S	MD	0.9			0.9	1.9	1.9	1.9	0.19
	EB328	Gillnets	MI	S	S	MD	0.9			0.9	1.9	1.9	1.9	0.19
	EB329	Gillnets			S	D		0.5					1.76607	0.883037
	EB329	Gillnets			S	D		0.5					1.76607	0.883037
	EB329	Gillnets			S	D		0.5					1.76607	0.883037
	EB330	Gillnets	MI	S	S	D		0.5		0.7	1.7	1.7	1.7	0.85
	EB330	Gillnets	MI	S	S	D		0.5		0.7	1.7	1.7	1.7	0.85
	EB330	Gillnets	MI	S	S	D		0.5		0.7	1.7	1.7	1.7	0.85
	EB331	Gillnets			S	MD	0.9						1.76607	0.176607
	EB332	Gillnets	MI	S	S	MD	0.8			0.6	1.6	1.6	1.6	0.32
	EB332	Gillnets	MI	S	S	MD	0.8			0.6	1.6	1.6	1.6	0.32
	EB332	Gillnets	MI	S	S	MD	0.8			0.6	1.6	1.6	1.6	0.32
	EB333	Gillnets	MI	S	S	MD	0.9			0.6	1.6	1.6	1.6	0.16
	EB333	Gillnets	MI	S	S	MD	0.9			0.6	1.6	1.6	1.6	0.16
	EB333	Gillnets	MI	S	S	MD	0.9			0.6	1.6	1.6	1.6	0.16
	EB334	Gillnets			S	MD	0.9						1.76607	0.176607
	EB334	Gillnets			S	MD	0.9						1.76607	0.176607
	EB334	Gillnets			S	MD	0.9						1.76607	0.176607
	EB335	Gillnets				D		0.2						1.41617
	EB335	Gillnets				D		0.2						1.41617
	EB336	Gillnets	S	S	S	MD	0.85				1	1	1	0.15
	EB336	Gillnets	S	S	S	MD	0.85				1	1	1	0.15
	EB337	Gillnets				MD	0.75							0.442552
	EB337	Gillnets				MD	0.75							0.442552
	EB338	Gillnets			S	D		0.5					1.76607	0.883037
	EB338	Gillnets			S	D		0.5					1.76607	0.883037
	EB339	Gillnets	MI	S	S	MD	0.7			0.7	1.7	1.7	1.7	0.51
	EB339	Gillnets	MI	S	S	MD	0.7			0.7	1.7	1.7	1.7	0.51
	EB340	Gillnets	S	S	MD		1				1	1	0
	EB341	Gillnets		S	S	MD	0.8					1.46485	1.46485	0.29297
	EB341	Gillnets		S	S	MD	0.8					1.46485	1.46485	0.29297
	EB342	Gillnets			S	MD	0.9						1.76607	0.176607
	EB342	Gillnets			S	MD	0.9						1.76607	0.176607
	EB343	Gillnets		S	S	MD	0.9					1.46485	1.46485	0.146485
	EB343	Gillnets		S	S	MD	0.9					1.46485	1.46485	0.146485
	EB343	Gillnets		S	S	MD	0.9					1.46485	1.46485	0.146485
	DV079	Gillnets			MI	MD	0.6			0.7			3.00233	1.20093
	DV079	Gillnets			MI	MD	0.6			0.7			3.00233	1.20093
	DV081	Gillnets	MI	I	D	MD	0.8	0.3	0.4	0.7	1.7	2.38	1.666	0.3332
	DV081	Gillnets	MI	I	D	MD	0.8	0.3	0.4	0.7	1.7	2.38	1.666	0.3332
	DV082	Gillnets	MI	I	D	MD	0.9	0.5	0.3	0.7	1.7	2.21	1.105	0.1105
	DV082	Gillnets	MI	I	D	MD	0.9	0.5	0.3	0.7	1.7	2.21	1.105	0.1105
	DV083	Gillnets			S	MD	0.6						1.76607	0.70643
	DV083	Gillnets			S	MD	0.6						1.76607	0.70643
	DV083	Gillnets			S	MD	0.6						1.76607	0.70643
	DV085	Gillnets				S								1.77021
	DV085	Gillnets				S								1.77021
	DV085	Gillnets				S								1.77021
	DV086	Gillnets		I	D	MD	0.6	0.3	0.4			2.05079	1.43555	0.574221
	DV086	Gillnets		I	D	MD	0.6	0.3	0.4			2.05079	1.43555	0.574221
	DV099	Gillnets		MI	S	MD	0.7			0.8		2.63673	2.63673	0.791018
	DV099	Gillnets		MI	S	MD	0.7			0.8		2.63673	2.63673	0.791018
	DV099	Gillnets		MI	S	MD	0.7			0.8		2.63673	2.63673	0.791018
	DV100	Gillnets	MI	D	S	MD	0.7	0.3		0.8	1.8	1.26	1.26	0.378
	DV100	Gillnets	MI	D	S	MD	0.7	0.3		0.8	1.8	1.26	1.26	0.378
	DV101	Gillnets	MI	I	S	MD	0.8		0.2	0.8	1.8	2.16	2.16	0.432
	DV102	Gillnets			S	MD	0.8						1.76607	0.353215
	DV102	Gillnets			S	MD	0.8						1.76607	0.353215
	DV102	Gillnets			S	MD	0.8						1.76607	0.353215
	DV103	Gillnets		MI	S	MD	0.9			0.7		2.49024	2.49024	0.249024
	DV103	Gillnets		MI	S	MD	0.9			0.7		2.49024	2.49024	0.249024
	DV104	Gillnets		MI	S	MD	0.6			1		2.9297	2.9297	1.17188
	DV104	Gillnets		MI	S	MD	0.6			1		2.9297	2.9297	1.17188
	DV104	Gillnets		MI	S	MD	0.6			1		2.9297	2.9297	1.17188
	DV105	Gillnets	MI	I	S	MD	0.7		0.4	0.8	1.8	2.52	2.52	0.756
	DV105	Gillnets	MI	I	S	MD	0.7		0.4	0.8	1.8	2.52	2.52	0.756
	DV105	Gillnets	MI	I	S	MD	0.7		0.4	0.8	1.8	2.52	2.52	0.756
	DV106	Gillnets		MI	D	MD	0.6	0.3		0.8		2.63673	1.84571	0.738284
	DV106	Gillnets		MI	D	MD	0.6	0.3		0.8		2.63673	1.84571	0.738284
	DV106	Gillnets		MI	D	MD	0.6	0.3		0.8		2.63673	1.84571	0.738284
	DV107	Gillnets		I	D	MD	0.8	0.3	0.5			2.19727	1.53809	0.307618
	DV107	Gillnets		I	D	MD	0.8	0.3	0.5			2.19727	1.53809	0.307618
	DV108	Gillnets	MI	I	S	MD	0.8		0.3	0.7	1.7	2.21	2.21	0.442
	DV109	Gillnets			S	MD	0.6						1.76607	0.70643
	DV110	Gillnets	MI	I	D	MD	0.7	0.4	0.3	0.8	1.8	2.34	1.404	0.4212
	DV110	Gillnets	MI	I	D	MD	0.7	0.4	0.3	0.8	1.8	2.34	1.404	0.4212
	DV111	Gillnets				S								1.77021
	DV111	Gillnets				S								1.77021
	DV111	Gillnets				S								1.77021
	DV112	Gillnets	MI	I	D	MD	0.7	0.4	0.3	0.8	1.8	2.34	1.404	0.4212
	DV112	Gillnets	MI	I	D	MD	0.7	0.4	0.3	0.8	1.8	2.34	1.404	0.4212
	DV112	Gillnets	MI	I	D	MD	0.7	0.4	0.3	0.8	1.8	2.34	1.404	0.4212
	DV113	Gillnets				S								1.77021
	DV113	Gillnets				S								1.77021
	DV113	Gillnets				S								1.77021
	DV114	Gillnets			I	D		0.5	0.3				2.2959	1.14795
	DV114	Gillnets			I	D		0.5	0.3				2.2959	1.14795
	DV115	Gillnets		I	S	MD	0.8		0.4			2.05079	2.05079	0.410158
	DV115	Gillnets		I	S	MD	0.8		0.4			2.05079	2.05079	0.410158
	DV115	Gillnets		I	S	MD	0.8		0.4			2.05079	2.05079	0.410158
	DV116	Gillnets		MI	S	MD	0.8			0.7		2.49024	2.49024	0.498049
	DV116	Gillnets		MI	S	MD	0.8			0.7		2.49024	2.49024	0.498049
	DV116	Gillnets		MI	S	MD	0.8			0.7		2.49024	2.49024	0.498049
	DV117	Gillnets		MI	S	D		0.5		0.7		2.49024	2.49024	1.24512
	DV117	Gillnets		MI	S	D		0.5		0.7		2.49024	2.49024	1.24512
	DV118	Gillnets				D		0.5						0.885103
	DV118	Gillnets				D		0.5						0.885103
	DV118	Gillnets				D		0.5						0.885103
	DV119	Gillnets	MI	I	D	MD	0.7	0.5	0.3	0.8	1.8	2.34	1.17	0.351
	DV119	Gillnets	MI	I	D	MD	0.7	0.5	0.3	0.8	1.8	2.34	1.17	0.351
	DV119	Gillnets	MI	I	D	MD	0.7	0.5	0.3	0.8	1.8	2.34	1.17	0.351
	DV120	Gillnets	MI	I	D	MD	0.7	0.4	0.3	0.8	1.8	2.34	1.404	0.4212
	DV120	Gillnets	MI	I	D	MD	0.7	0.4	0.3	0.8	1.8	2.34	1.404	0.4212
	DV120	Gillnets	MI	I	D	MD	0.7	0.4	0.3	0.8	1.8	2.34	1.404	0.4212
	DV121	Gillnets			I	MD	0.8		0.3				2.2959	0.459179
	DV121	Gillnets			I	MD	0.8		0.3				2.2959	0.459179
	DV122	Gillnets		MI	D	MD	0.8	0.3		0.7		2.49024	1.74317	0.348634
	DV122	Gillnets		MI	D	MD	0.8	0.3		0.7		2.49024	1.74317	0.348634
	DV123	Gillnets				S								1.77021
	DV123	Gillnets				S								1.77021
	DV124	Gillnets	MI	I	D	MD	0.8	0.3	0.4	0.7	1.7	2.38	1.666	0.3332
	DV124	Gillnets	MI	I	D	MD	0.8	0.3	0.4	0.7	1.7	2.38	1.666	0.3332
	DV125	Gillnets	MI	I	D	MD	0.8	0.5	0.4	0.9	1.9	2.66	1.33	0.266
	DV126	Gillnets	MI	I	S	MD	0.9		0.3	0.8	1.8	2.34	2.34	0.234
	DV126	Gillnets	MI	I	S	MD	0.9		0.3	0.8	1.8	2.34	2.34	0.234
	DV126	Gillnets	MI	I	S	MD	0.9		0.3	0.8	1.8	2.34	2.34	0.234
	DV127	Gillnets	MI	I	D	MD	0.7	0.2	0.4	0.8	1.8	2.52	2.016	0.6048
	DV127	Gillnets	MI	I	D	MD	0.7	0.2	0.4	0.8	1.8	2.52	2.016	0.6048
	DV128	Gillnets	MI	I	D	MD	0.6	0.3	0.4	0.8	1.8	2.52	1.764	0.7056
	DV128	Gillnets	MI	I	D	MD	0.6	0.3	0.4	0.8	1.8	2.52	1.764	0.7056
	DV128	Gillnets	MI	I	D	MD	0.6	0.3	0.4	0.8	1.8	2.52	1.764	0.7056
	DV129	Gillnets	MI	I	D	MD	0.7	0.4	0.3	0.9	1.9	2.47	1.482	0.4446
	DV129	Gillnets	MI	I	D	MD	0.7	0.4	0.3	0.9	1.9	2.47	1.482	0.4446
	DV129	Gillnets	MI	I	D	MD	0.7	0.4	0.3	0.9	1.9	2.47	1.482	0.4446
	DV130	Gillnets	MI	I	D	MD	0.8	0.2	0.3	0.6	1.6	2.08	1.664	0.3328
	DV131	Gillnets	MI	I	D	MD	0.8	0.4	0.3	0.9	1.9	2.47	1.482	0.2964
	DV131	Gillnets	MI	I	D	MD	0.8	0.4	0.3	0.9	1.9	2.47	1.482	0.2964
	DV131	Gillnets	MI	I	D	MD	0.8	0.4	0.3	0.9	1.9	2.47	1.482	0.2964
	DV132	Gillnets	MI	I	D	MD	0.8	0.2	0.4	0.9	1.9	2.66	2.128	0.4256
	DV132	Gillnets	MI	I	D	MD	0.8	0.2	0.4	0.9	1.9	2.66	2.128	0.4256
	DV133	Gillnets		I	S	D		0.3	0.4			2.05079	2.05079	1.43555
	DV134	Gillnets				S								1.77021
	DV135	Gillnets	MI	MI	S	MD	0.7			0.6	1.6	2.56	2.56	0.768
	DV136	Gillnets		I	MI	MD	0.9		0.5	0.7		2.19727	3.73537	0.373537
	DV137	Gillnets	MI	MI	S	MD	0.9			0.8	1.8	3.24	3.24	0.324
	DV138	Gillnets	I	I	MI	MD	0.9		0.3	0.7	1.3	1.69	2.873	0.2873
	DV139	Gillnets				S								1.77021
	DV140	Gillnets				S								1.77021
	DV141	Gillnets	MI	I	D	MD	0.9	0.4	0.4	0.8	1.8	2.52	1.512	0.1512
	DV141	Gillnets	MI	I	D	MD	0.9	0.4	0.4	0.8	1.8	2.52	1.512	0.1512
	DV141	Gillnets	MI	I	D	MD	0.9	0.4	0.4	0.8	1.8	2.52	1.512	0.1512
	PJ305	Gillnets	MI	S	S	MD	0.8			0.8	1.8	1.8	1.8	0.36
	PJ306	Gillnets	MI	S	S	MD	0.9			0.9	1.9	1.9	1.9	0.19
	PJ306	Gillnets	MI	S	S	MD	0.9			0.9	1.9	1.9	1.9	0.19
	PJ308	Gillnets			MI	MD	0.8			0.8			3.17893	0.635787
	PJ308	Gillnets			MI	MD	0.8			0.8			3.17893	0.635787
	PJ309	Gillnets	MI	S	S	MD	0.9			0.9	1.9	1.9	1.9	0.19
	PJ309	Gillnets	MI	S	S	MD	0.9			0.9	1.9	1.9	1.9	0.19
	PJ309	Gillnets	MI	S	S	MD	0.9			0.9	1.9	1.9	1.9	0.19
	PJ310	Gillnets				D		0.5						0.885103
	PJ310	Gillnets				D		0.5						0.885103
	PJ310	Gillnets				D		0.5						0.885103
	PJ332	Gillnets	MI	S	S	MD	0.8			0.8	1.8	1.8	1.8	0.36
	PJ332	Gillnets	MI	S	S	MD	0.8			0.8	1.8	1.8	1.8	0.36
	PJ333	Gillnets	MI	S	S	MD	0.8			0.8	1.8	1.8	1.8	0.36
	PJ333	Gillnets	MI	S	S	MD	0.8			0.8	1.8	1.8	1.8	0.36
	PJ333	Gillnets	MI	S	S	MD	0.8			0.8	1.8	1.8	1.8	0.36
	PJ334	Gillnets	MI	S	S	MD	0.7			0.7	1.7	1.7	1.7	0.51
	PJ334	Gillnets	MI	S	S	MD	0.7			0.7	1.7	1.7	1.7	0.51
	PJ335	Gillnets		MI	S	MD	0.7			0.7		2.49024	2.49024	0.747073
	PJ335	Gillnets		MI	S	MD	0.7			0.7		2.49024	2.49024	0.747073
	PJ335	Gillnets		MI	S	MD	0.7			0.7		2.49024	2.49024	0.747073
	PJ336	Gillnets		MI	S	MD	0.7			0.7		2.49024	2.49024	0.747073
	PJ336	Gillnets		MI	S	MD	0.7			0.7		2.49024	2.49024	0.747073
	PJ337	Gillnets		MI	S	MD	0.7			0.7		2.49024	2.49024	0.747073
	PJ337	Gillnets		MI	S	MD	0.7			0.7		2.49024	2.49024	0.747073
	PJ337	Gillnets		MI	S	MD	0.7			0.7		2.49024	2.49024	0.747073
	PJ338	Gillnets	MI	S	MD	MD	0.7			0.7	1.7	1.7	0.51	0.153
	PJ338	Gillnets	MI	S	MD	MD	0.7			0.7	1.7	1.7	0.51	0.153
	PJ338	Gillnets	MI	S	MD	MD	0.7			0.7	1.7	1.7	0.51	0.153
	PJ339	Gillnets		MI	S	MD	0.6			0.6		2.34376	2.34376	0.937503
	PJ339	Gillnets		MI	S	MD	0.6			0.6		2.34376	2.34376	0.937503
	PJ339	Gillnets		MI	S	MD	0.6			0.6		2.34376	2.34376	0.937503
	PJ340	Gillnets		MI	S	MD	0.7			0.7		2.49024	2.49024	0.747073
	PJ340	Gillnets		MI	S	MD	0.7			0.7		2.49024	2.49024	0.747073
	PJ340	Gillnets		MI	S	MD	0.7			0.7		2.49024	2.49024	0.747073
	PJ341	Gillnets	MI	S	MD	MD	0.8			0.8	1.8	1.8	0.36	0.072
	PJ341	Gillnets	MI	S	MD	MD	0.8			0.8	1.8	1.8	0.36	0.072
	PJ342	Gillnets		MI	S	MD	0.75			0.75		2.56349	2.56349	0.640871
	PJ342	Gillnets		MI	S	MD	0.75			0.75		2.56349	2.56349	0.640871
	PJ342	Gillnets		MI	S	MD	0.75			0.75		2.56349	2.56349	0.640871
	PJ343	Gillnets		MI	S	MD	0.7			0.7		2.49024	2.49024	0.747073
	PJ343	Gillnets		MI	S	MD	0.7			0.7		2.49024	2.49024	0.747073
	PJ344	Gillnets				MD	0.7							0.531062
	PJ344	Gillnets				MD	0.7							0.531062
	PJ345	Gillnets			MI	MD	0.5			0.5			2.64911	1.32456
	PJ345	Gillnets			MI	MD	0.5			0.5			2.64911	1.32456
	PJ346	Gillnets	MI	S	S	MD	0.8			0.8	1.8	1.8	1.8	0.36
	PJ346	Gillnets	MI	S	S	MD	0.8			0.8	1.8	1.8	1.8	0.36
	PJ347	Gillnets	MI	S	S	MD	0.8			0.8	1.8	1.8	1.8	0.36
	PJ347	Gillnets	MI	S	S	MD	0.8			0.8	1.8	1.8	1.8	0.36
	PJ348	Gillnets				D		0.2						1.41617
	PJ348	Gillnets				D		0.2						1.41617
	PJ349	Gillnets	MI	S	D	MD	0.9	0.5		0.9	1.9	1.9	0.95	0.095
	PJ349	Gillnets	MI	S	D	MD	0.9	0.5		0.9	1.9	1.9	0.95	0.095
	PJ349	Gillnets	MI	S	D	MD	0.9	0.5		0.9	1.9	1.9	0.95	0.095
	PJ350	Gillnets			MI	MD	0.5			0.5			2.64911	1.32456
	PJ350	Gillnets			MI	MD	0.5			0.5			2.64911	1.32456
	PJ351	Gillnets	MI	D	D	MD	0.9	0.7		0.9	1.9	0.57	0.171	0.0171
	PJ351	Gillnets	MI	D	D	MD	0.9	0.7		0.9	1.9	0.57	0.171	0.0171
	PJ352	Gillnets			MI	MD	0.7			0.7			3.00233	0.900698
	PJ352	Gillnets			MI	MD	0.7			0.7			3.00233	0.900698
	PJ353	Gillnets				D		0.5						0.885103
	PJ353	Gillnets				D		0.5						0.885103
	PJ353	Gillnets				D		0.5						0.885103
	PJ354	Gillnets				MD	0.6							0.708083
	PJ354	Gillnets				MD	0.6							0.708083
	PJ355	Gillnets	MI	S	MD	MD	0.8			0.8	1.8	1.8	0.36	0.072
	PJ355	Gillnets	MI	S	MD	MD	0.8			0.8	1.8	1.8	0.36	0.072
	PJ356	Gillnets		MI	MD	MD	0.75			0.75		2.56349	0.640871	0.160218
	PJ356	Gillnets		MI	MD	MD	0.75			0.75		2.56349	0.640871	0.160218
	PJ357	Gillnets				D		0.3						1.23914
	PJ357	Gillnets				D		0.3						1.23914
	PJ358	Gillnets				D		0.3						1.23914
	PJ358	Gillnets				D		0.3						1.23914
	PJ359	Gillnets		MI	S	MD	0.7			0.7		2.49024	2.49024	0.747073
	PJ359	Gillnets		MI	S	MD	0.7			0.7		2.49024	2.49024	0.747073
	PJ359	Gillnets		MI	S	MD	0.7			0.7		2.49024	2.49024	0.747073
	PJ360	Gillnets	MI	D	MD	MD	0.9			0.9	1.9	1.9	0.19	0.019
	PJ360	Gillnets	MI	D	MD	MD	0.9			0.9	1.9	1.9	0.19	0.019
	PJ361	Gillnets				MD	0.7							0.531062
	PJ361	Gillnets				MD	0.7							0.531062
	PJ362	Gillnets		MI	MD	MD	0.7			0.7		2.49024	0.747073	0.224122
	PJ363	Gillnets			MI	MD	0.8			0.8			3.17893	0.635787
	PJ363	Gillnets			MI	MD	0.8			0.8			3.17893	0.635787
	PJ364	Gillnets		MI	S	MD	0.7			0.7		2.49024	2.49024	0.747073
	PJ364	Gillnets		MI	S	MD	0.7			0.7		2.49024	2.49024	0.747073
	PJ365	Gillnets	MI	S	S	D		0.7		0.9	1.9	1.9	1.9	0.57
	PJ365	Gillnets	MI	S	S	MD	0.9			0.9	1.9	1.9	1.9	0.19
	PJ366	Gillnets		MI	S	MD	0.8			0.8		2.63673	2.63673	0.527346
	PJ366	Gillnets		MI	S	MD	0.8			0.8		2.63673	2.63673	0.527346
	PJ367	Gillnets			MI	MD	0.7			0.7			3.00233	0.900698
	PJ367	Gillnets			MI	MD	0.7			0.7			3.00233	0.900698
	PJ367	Gillnets			MI	MD	0.7			0.7			3.00233	0.900698
	PJ368	Gillnets		MI	S	MD	0.9			0.9		2.78321	2.78321	0.278321
	PJ368	Gillnets		MI	S	MD	0.9			0.9		2.78321	2.78321	0.278321
	PJ370	Gillnets	MI	S	MD	MD	0.8			0.8	1.8	1.8	0.36	0.072
	PJ371	Gillnets				MD	0.7							0.531062
	PJ372	Gillnets			MI	MD	0.8			0.8			3.17893	0.635787
	PJ372	Gillnets			MI	MD	0.8			0.8			3.17893	0.635787
	PJ373	Gillnets			MI	MD	0.8			0.8			3.17893	0.635787
	PJ373	Gillnets			MI	MD	0.8			0.8			3.17893	0.635787
	PJ374	Gillnets	MI	S	S	MD	0.9			0.9	1.9	1.9	1.9	0.19
	PJ374	Gillnets	MI	S	S	MD	0.9			0.9	1.9	1.9	1.9	0.19
	PJ375	Gillnets	MI	S	MD	S	0.8			0.8	1.8	1.8	0.36	0.36
	PJ375	Gillnets		MI	S	MD	0.8			0.8		2.63673	2.63673	0.527346
	PJ376	Gillnets	MI	S	S	MD	0.9			0.9	1.9	1.9	1.9	0.19
	PJ376	Gillnets	MI	S	S	MD	0.9			0.9	1.9	1.9	1.9	0.19
	PJ376	Gillnets	MI	S	S	MD	0.8			0.8	1.8	1.8	1.8	0.36
	PJ377	Gillnets	MI	S	S	MD	0.8			0.8	1.8	1.8	1.8	0.36
	PJ377	Gillnets	MI	S	S	MD	0.8			0.8	1.8	1.8	1.8	0.36
	EB344	Gillnets		S	S	MD	0.6					1.46485	1.46485	0.58594
	EB344	Gillnets		S	S	D	0.3					1.46485	1.46485	1.46485
	EB346	Gillnets				D		0.25						1.32765
	EB346	Gillnets				D		0.25						1.32765
	EB347	Gillnets		I	S	MD	0.6		0.5			2.19727	2.19727	0.878909
	EB347	Gillnets		I	S	MD	0.6		0.5			2.19727	2.19727	0.878909
	EB347	Gillnets		I	S	MD	0.6		0.5			2.19727	2.19727	0.878909
	EB348	Gillnets		S	S	MD	0.8					1.46485	1.46485	0.29297
	EB348	Gillnets		S	S	MD	0.8					1.46485	1.46485	0.29297
	EB349	Gillnets		S	S	MD	0.7					1.46485	1.46485	0.439455
	EB349	Gillnets		S	S	MD	0.7					1.46485	1.46485	0.439455
	EB349	Gillnets		S	S	MD	0.7					1.46485	1.46485	0.439455
	EB350	Gillnets			S	D		0.5					1.76607	0.883037
	EB350	Gillnets			S	D		0.5					1.76607	0.883037
	EB350	Gillnets			S	D		0.5					1.76607	0.883037
	EB350	Gillnets			S	S							1.76607	1.76607
	EB351	Gillnets			S	D		0.5					1.76607	0.883037
	EB351	Gillnets			S	D		0.5					1.76607	0.883037
	EB351	Gillnets			S	D		0.5					1.76607	0.883037
	EB352	Gillnets	I	S	S	MD	0.7		0.3		1.3	1.3	1.3	0.39
	EB352	Gillnets	I	S	S	MD	0.7		0.3		1.3	1.3	1.3	0.39
	EB352	Gillnets	I	S	S	MD	0.7		0.3		1.3	1.3	1.3	0.39
	EB353	Gillnets	I	S	S	MD	0.8		0.5		1.5	1.5	1.5	0.3
	EB353	Gillnets	I	S	S	MD	0.8		0.5		1.5	1.5	1.5	0.3
	EB353	Gillnets	I	S	S	MD	0.8		0.5		1.5	1.5	1.5	0.3
	EB354	Gillnets			S	D		0.4					1.76607	1.05964
	EB354	Gillnets			S	D		0.4					1.76607	1.05964
	EB354	Gillnets			S	D		0.4					1.76607	1.05964
	EB355	Gillnets			S	MD	0.7						1.76607	0.529822
	EB355	Gillnets			S	MD	0.7						1.76607	0.529822
	EB355	Gillnets			S	MD	0.7						1.76607	0.529822
	EB356	Gillnets		S	S	D		0.3				1.46485	1.46485	1.02539
	EB356	Gillnets		S	S	D		0.3				1.46485	1.46485	1.02539
	EB356	Gillnets		S	S	D		0.3				1.46485	1.46485	1.02539
	EB358	Gillnets			S	D		0.5					1.76607	0.883037
	EB358	Gillnets			S	D		0.5					1.76607	0.883037
	EB359	Gillnets	I	S	S	MD	0.8		0.3		1.3	1.3	1.3	0.26
	EB360	Gillnets	I	S	S	MD	0.9		0.5		1.5	1.5	1.5	0.15
	EB360	Gillnets	I	S	S	MD	0.9		0.5		1.5	1.5	1.5	0.15
	EB360	Gillnets	I	S	S	MD	0.9		0.5		1.5	1.5	1.5	0.15
	EB361	Gillnets				S								1.77021
	EB361	Gillnets				S								1.77021
	EB361	Gillnets				S								1.77021
	EB362	Gillnets		S	S	MD	0.9					1.46485	1.46485	0.146485
	EB362	Gillnets		S	S	MD	0.9					1.46485	1.46485	0.146485
	EB363	Gillnets		S	S	MD	0.9					1.46485	1.46485	0.146485
	EB363	Gillnets		S	S	MD	0.9					1.46485	1.46485	0.146485
	EB364	Gillnets		S	S	MD	0.8					1.46485	1.46485	0.29297
	EB364	Gillnets		S	S	MD	0.8					1.46485	1.46485	0.29297
	EB365	Gillnets	I	S	S	MD	0.9		0.5		1.5	1.5	1.5	0.15
	EB365	Gillnets	I	S	S	MD	0.9		0.5		1.5	1.5	1.5	0.15
	EB366	Gillnets	I	S	S	D		0.4	0.5		1.5	1.5	1.5	0.9
	EB367	Gillnets		S	MD	I	0.95		0.3			1.46485	0.0732425	0.0952152
	EB368	Gillnets	S	S	S	D		0.3			1	1	1	0.7
	EB371	Gillnets		S	S	D		0.5				1.46485	1.46485	0.732425
	EB372	Gillnets			S	MD	0.6						1.76607	0.70643
	EB372	Gillnets			S	MD	0.6						1.76607	0.70643
	EB372	Gillnets			S	MD	0.6						1.76607	0.70643
	EB373	Gillnets	I	S	S	MD	0.95		0.2		1.2	1.2	1.2	0.06
	EB374	Gillnets	I	S	S	D		0.5	0.2		1.2	1.2	1.2	0.6
	EB375	Gillnets	S	S	S	S					1	1	1	1
	EB375	Gillnets	S	S	D	MD	0.95	0.5			1	1	0.5	0.025
	EB376	Gillnets		S	S	MD	0.9					1.46485	1.46485	0.146485
	EB376	Gillnets		S	S	MD	0.9					1.46485	1.46485	0.146485
	EB377	Gillnets			S	D		0.5					1.76607	0.883037
	EB377	Gillnets			S	MD	0.95						1.76607	0.0883037
	EB378	Gillnets	S	S	D	I		0.4	0.3		1	1	0.6	0.78
	EB378	Gillnets	I	S	S	MD	0.9		0.3		1.3	1.3	1.3	0.13
	EB379	Gillnets			I	MD	0.7		0.2				2.11929	0.635787
	EB379	Gillnets			I	MD	0.7		0.2				2.11929	0.635787
	EB380	Gillnets				MD	0.7							0.531062
	EB380	Gillnets				MD	0.7							0.531062
	EB381	Gillnets			S	MD	0.8						1.76607	0.353215
	EB381	Gillnets			S	MD	0.8						1.76607	0.353215
	EB382	Gillnets			S	MD	0.8						1.76607	0.353215
	EB382	Gillnets			S	MD	0.8						1.76607	0.353215
	EB383	Gillnets			D	I		0.5	0.25				0.883037	1.1038
	EB383	Gillnets			I	MD	0.9		0.25				2.20759	0.220759
	EB384	Gillnets	S	S	MD	I	0.9		0.3		1	1	0.1	0.13
	EB384	Gillnets	S	S	S	MD	0.9				1	1	1	0.1
	EB385	Gillnets			S	MD	0.9						1.76607	0.176607
	EB385	Gillnets			MD	I	0.9		0.5				0.176607	0.264911
	EB386	Gillnets				D		0.5						0.885103
	EB386	Gillnets				D		0.5						0.885103
	EB386	Gillnets				D		0.5						0.885103
	EB387	Gillnets			S	D		0.4					1.76607	1.05964
	EB387	Gillnets			S	MD	0.95						1.76607	0.0883037
	EB388	Gillnets	S	S	MD	I	0.9		0.3		1	1	0.1	0.13
	EB388	Gillnets	I	S	S	MD	0.9		0.3		1.3	1.3	1.3	0.13
	EB389	Gillnets			S	D		0.5					1.76607	0.883037
	EB389	Gillnets			S	MD	0.95						1.76607	0.0883037
	EB389	Gillnets			S	D		0.5					1.76607	0.883037
	EB390	Gillnets	S	S	MD	I	0.6		0.5		1	1	0.4	0.6
	EB390	Gillnets	S	S	S	S					1	1	1	1
	EB390	Gillnets	S	S	S	D		0.3			1	1	1	0.7
	EB391	Gillnets				I			0.2					2.12425
	EB391	Gillnets				MD	0.9							0.177021
	EB392	Gillnets			S	MD	0.6						1.76607	0.70643
	EB392	Gillnets			S	MD	0.6						1.76607	0.70643
	EB392	Gillnets			S	MD	0.6						1.76607	0.70643
	EB393	Gillnets				D		0.5						0.885103
	EB393	Gillnets				D		0.5						0.885103
	EB394	Gillnets	I	S	MD	I	0.6		0.3		1.3	1.3	0.52	0.676
	EB394	Gillnets			S	MD	0.6						1.76607	0.70643
	EB394	Gillnets			S	S							1.76607	1.76607
	EB395	Gillnets	I	S	MD		0.8		0.5		1.5	1.5	0.3
	EB396	Gillnets	S	S	MD	I	0.7		0.3		1	1	0.3	0.39
	EB396	Gillnets	I	S	S	MD	0.7		0.3		1.3	1.3	1.3	0.39
	EB397	Gillnets				D		0.5						0.885103
	EB397	Gillnets				D		0.5						0.885103
	EB397	Gillnets				D		0.5						0.885103
	EB398	Gillnets				D		0.5						0.885103
	EB398	Gillnets				MD	0.95							0.0885103
	EB399	Gillnets				MD	0.7							0.531062
	EB399	Gillnets				MD	0.7							0.531062
	EB399	Gillnets				MD	0.7							0.531062
	EB400	Gillnets				MD	0.9							0.177021
	EB400	Gillnets				MD	0.9							0.177021
	EB401	Gillnets	I	S	MD		0.95		0.5		1.5	1.5	0.075
	EB401	Gillnets	MI	S	MD		0.95			0.8	1.8	1.8	0.09
	EB402	Gillnets		S	S	MD	0.9					1.46485	1.46485	0.146485
	EB403	Gillnets		S	S	MD	0.6					1.46485	1.46485	0.58594
	EB403	Gillnets		S	S	MD	0.6					1.46485	1.46485	0.58594
	EB404	Gillnets				MD	0.8							0.354041
	EB404	Gillnets				MD	0.8							0.354041
	EB405	Gillnets		I	S	MD	0.95		0.2			1.75782	1.75782	0.0878909
	EB405	Gillnets		I	S	MD	0.95		0.2			1.75782	1.75782	0.0878909
	EB405	Gillnets		S	MD	I	0.95		0.2			1.46485	0.0732425	0.0878909
	EB406	Gillnets		S	S	MD	0.6					1.46485	1.46485	0.58594
	EB406	Gillnets		S	S	MD	0.6					1.46485	1.46485	0.58594
	EB407	Gillnets			S	MD	0.9						1.76607	0.176607
	EB407	Gillnets			MD	I	0.9		0.2				0.176607	0.211929
	EB408	Gillnets			S	MD	0.7						1.76607	0.529822
	EB408	Gillnets			MD	I	0.7		0.2				0.529822	0.635787
	EB409	Gillnets	S	S	MD	I	0.9		0.2		1	1	0.1	0.12
	EB409	Gillnets	I	S	S	MD	0.9		0.2		1.2	1.2	1.2	0.12
	EB410	Gillnets			MD	I	0.95		0.2				0.0883037	0.105964
	EB410	Gillnets			S	MD	0.95						1.76607	0.0883037
	EB411	Gillnets				D		0.5						0.885103
	EB411	Gillnets				D		0.5						0.885103
	DV142	Gillnets			S	D		0.4					1.76607	1.05964
	DV142	Gillnets			S	D		0.4					1.76607	1.05964
	DV142	Gillnets			S	D		0.4					1.76607	1.05964
	DV143	Gillnets				D		0.4						1.06212
	DV143	Gillnets				D		0.4						1.06212
	DV143	Gillnets				D		0.4						1.06212
	DV144	Gillnets			I	MD	0.6		0.4				2.4725	0.989001
	DV144	Gillnets			I	MD	0.6		0.4				2.4725	0.989001
	DV144	Gillnets			I	MD	0.6		0.4				2.4725	0.989001
	DV145	Gillnets			I	D		0.5	0.4				2.4725	1.23625
	DV145	Gillnets			I	D		0.5	0.4				2.4725	1.23625
	DV146	Gillnets			S	D		0.4					1.76607	1.05964
	DV147	Gillnets			S	MD	0.7						1.76607	0.529822
	DV147	Gillnets			S	MD	0.7						1.76607	0.529822
	DV147	Gillnets			S	MD	0.7						1.76607	0.529822
	DV148	Gillnets			I	D		0.4	0.3				2.2959	1.37754
	DV148	Gillnets			I	D		0.4	0.3				2.2959	1.37754
	DV148	Gillnets			I	D		0.4	0.3				2.2959	1.37754
	DV149	Gillnets		MI	S	D		0.5		0.6		2.34376	2.34376	1.17188
	DV149	Gillnets		MI	S	D		0.5		0.6		2.34376	2.34376	1.17188
	DV149	Gillnets		MI	S	D		0.5		0.6		2.34376	2.34376	1.17188
	DV150	Gillnets			MI	MD	0.8			0.6			2.82572	0.565144
	DV150	Gillnets			MI	MD	0.8			0.6			2.82572	0.565144
	DV150	Gillnets			MI	MD	0.8			0.6			2.82572	0.565144
	DV151	Gillnets	MI	I	S	MD	0.7		0.5	0.8	1.8	2.7	2.7	0.81
	DV151	Gillnets	MI	I	S	MD	0.7		0.5	0.8	1.8	2.7	2.7	0.81
	DV151	Gillnets	MI	I	S	MD	0.7		0.5	0.8	1.8	2.7	2.7	0.81
	DV152	Gillnets	MI	I	S	MD	0.8		0.3	0.6	1.6	2.08	2.08	0.416
	DV152	Gillnets	MI	I	S	MD	0.8		0.3	0.6	1.6	2.08	2.08	0.416
	DV153	Gillnets			S	MD	0.8						1.76607	0.353215
	DV153	Gillnets			S	MD	0.8						1.76607	0.353215
	DV153	Gillnets			S	MD	0.8						1.76607	0.353215
	DV154	Gillnets			I	MD	0.8		0.3				2.2959	0.459179
	DV154	Gillnets			I	MD	0.8		0.3				2.2959	0.459179
	DV154	Gillnets			I	MD	0.8		0.3				2.2959	0.459179
	DV155	Gillnets	MI	MI	S	MD	0.8			0.7	1.7	2.89	2.89	0.578
	DV155	Gillnets	MI	MI	S	MD	0.8			0.7	1.7	2.89	2.89	0.578
	DV155	Gillnets	MI	MI	S	MD	0.8			0.7	1.7	2.89	2.89	0.578
	DV156	Gillnets				D		0.4						1.06212
	DV156	Gillnets				D		0.4						1.06212
	DV156	Gillnets				D		0.4						1.06212
	DV157	Gillnets				D		0.4						1.06212
	DV157	Gillnets				D		0.4						1.06212
	DV157	Gillnets				D		0.4						1.06212
	DV158	Gillnets				D		0.4						1.06212
	DV158	Gillnets				D		0.4						1.06212
	DV158	Gillnets				D		0.4						1.06212
	DV159	Gillnets			S	D		0.4					1.76607	1.05964
	DV160	Gillnets			I	S			0.4				2.4725	2.4725
	DV160	Gillnets			I	S			0.4				2.4725	2.4725
	DV160	Gillnets			I	S			0.4				2.4725	2.4725
	DV161	Gillnets			D	S		0.4					1.05964	1.05964
	DV161	Gillnets			D	S		0.4					1.05964	1.05964
	DV161	Gillnets			D	S		0.4					1.05964	1.05964
	DV163	Gillnets		MI	S	MD	0.6			0.7		2.49024	2.49024	0.996097
	DV163	Gillnets		MI	S	MD	0.6			0.7		2.49024	2.49024	0.996097
	DV163	Gillnets		MI	S	MD	0.6			0.7		2.49024	2.49024	0.996097
	DV164	Gillnets			S	D		0.5					1.76607	0.883037
	DV164	Gillnets			S	D		0.5					1.76607	0.883037
	DV164	Gillnets			S	D		0.5					1.76607	0.883037
	DV165	Gillnets	MI	I	S	D		0.5	0.4	0.6	1.6	2.24	2.24	1.12
	DV165	Gillnets	MI	I	S	D		0.5	0.4	0.6	1.6	2.24	2.24	1.12
	DV165	Gillnets	MI	I	S	D		0.5	0.4	0.6	1.6	2.24	2.24	1.12
	DV166	Gillnets				D		0.5						0.885103
	DV166	Gillnets				D		0.5						0.885103
	DV167	Gillnets		MI	S	MD	0.8			0.7		2.49024	2.49024	0.498049
	DV167	Gillnets		MI	S	MD	0.8			0.7		2.49024	2.49024	0.498049
	DV167	Gillnets		MI	S	MD	0.8			0.7		2.49024	2.49024	0.498049
	DV168	Gillnets	MI	D				0.4		0.6	1.6	0.96
	DV168	Gillnets	MI	D				0.4		0.6	1.6	0.96
	DV169	Gillnets		MI	S	MD	0.8			0.7		2.49024	2.49024	0.498049
	DV169	Gillnets		MI	S	MD	0.8			0.7		2.49024	2.49024	0.498049
	DV169	Gillnets		MI	S	MD	0.8			0.7		2.49024	2.49024	0.498049
	DV170	Gillnets				MD	0.6							0.708083
	DV171	Gillnets	MI	I	S	D		0.4	0.3	0.7	1.7	2.21	2.21	1.326
	DV172	Gillnets	MI	S	D			0.4		0.7	1.7	1.7	1.02
	DV172	Gillnets	MI	S	D			0.4		0.7	1.7	1.7	1.02
	DV172	Gillnets	MI	S	D			0.4		0.7	1.7	1.7	1.02
	DV173	Gillnets	MI	S	D			0.4		0.6	1.6	1.6	0.96
	DV173	Gillnets	MI	S	D			0.4		0.6	1.6	1.6	0.96
	DV173	Gillnets	MI	S	D			0.4		0.6	1.6	1.6	0.96
	DV175	Gillnets		I	S	MD	0.7		0.5			2.19727	2.19727	0.659182
	DV175	Gillnets		I	S	MD	0.7		0.5			2.19727	2.19727	0.659182
	DV175	Gillnets		I	S	MD	0.7		0.5			2.19727	2.19727	0.659182
	DV176	Gillnets			D	I		0.4	0.3				1.05964	1.37754
	DV177	Gillnets			I	MD	0.7		0.5				2.64911	0.794733
	DV177	Gillnets			I	MD	0.7		0.5				2.64911	0.794733
	DV177	Gillnets			I	MD	0.7		0.5				2.64911	0.794733
	DV178	Gillnets			S	MD	0.7						1.76607	0.529822
	DV178	Gillnets			S	MD	0.7						1.76607	0.529822
	DV178	Gillnets			S	MD	0.7						1.76607	0.529822
	DV179	Gillnets				D		0.3						1.23914
	DV180	Gillnets	MI	I	S	MD	0.8		0.4	0.7	1.7	2.38	2.38	0.476
	DV180	Gillnets	MI	I	S	MD	0.8		0.4	0.7	1.7	2.38	2.38	0.476
	DV180	Gillnets	MI	I	S	MD	0.8		0.4	0.7	1.7	2.38	2.38	0.476
	DV181	Gillnets				D		0.5						0.885103
	DV181	Gillnets				D		0.5						0.885103
	DV182	Gillnets				D		0.2						1.41617
	DV183	Gillnets				D		0.5						0.885103
	DV184	Gillnets			D	S		0.4					1.05964	1.05964
	DV184	Gillnets			D	S		0.4					1.05964	1.05964
	DV185	Gillnets				D		0.2						1.41617
	DV185	Gillnets				D		0.2						1.41617
	DV185	Gillnets				D		0.2						1.41617
	DV186	Gillnets		I	S	D		0.4	0.5			2.19727	2.19727	1.31836
	DV186	Gillnets		I	S	D		0.4	0.5			2.19727	2.19727	1.31836
	DV187	Gillnets			I	D		0.3	0.5				2.64911	1.85438
	DV187	Gillnets			I	D		0.3	0.5				2.64911	1.85438
	DV188	Gillnets		I	S	MD	0.7		0.5			2.19727	2.19727	0.659182
	DV189	Gillnets			I	MD	0.7		0.5				2.64911	0.794733
	DV190	Gillnets			S	MD	0.6						1.76607	0.70643
	DV190	Gillnets			S	MD	0.6						1.76607	0.70643
	DV191	Gillnets				D		0.3						1.23914
	DV192	Gillnets				D		0.3						1.23914
	DV192	Gillnets				D		0.3						1.23914
	DV193	Gillnets				D		0.3						1.23914
	DV193	Gillnets				D		0.3						1.23914
	DV194	Gillnets				D		0.3						1.23914
	DV194	Gillnets				D		0.3						1.23914
	DV195	Gillnets		I	S	MD	0.7		0.4			2.05079	2.05079	0.615237
	DV196	Gillnets		MI	S	MD	0.8			0.7		2.49024	2.49024	0.498049
	DV196	Gillnets		MI	S	MD	0.8			0.7		2.49024	2.49024	0.498049
	DV197	Gillnets	MI	I	S	MD	0.8		0.3	0.7	1.7	2.21	2.21	0.442
	DV197	Gillnets	MI	I	S	MD	0.8		0.3	0.7	1.7	2.21	2.21	0.442
	DV197	Gillnets	MI	I	S	MD	0.8		0.3	0.7	1.7	2.21	2.21	0.442
	DV198	Gillnets	MI	I	D	MD	0.9	0.4	0.3	0.7	1.7	2.21	1.326	0.1326
	DV198	Gillnets	MI	I	D	MD	0.9	0.4	0.3	0.7	1.7	2.21	1.326	0.1326
	DV199	Gillnets	MI	I	S	D		0.5	0.3	0.7	1.7	2.21	2.21	1.105
	DV199	Gillnets	MI	I	S	D		0.5	0.3	0.7	1.7	2.21	2.21	1.105
	DV200	Gillnets	MI	D				0.3		0.7	1.7	1.19
	DV201	Gillnets	MI	I	S	MD	0.7		0.4	0.8	1.8	2.52	2.52	0.756
	DV201	Gillnets	MI	I	S	MD	0.7		0.4	0.8	1.8	2.52	2.52	0.756
	DV202	Gillnets	MI	I	D			0.3	0.3	0.7	1.7	2.21	1.547
	DV202	Gillnets	MI	I	D			0.3	0.3	0.7	1.7	2.21	1.547
	DV203	Gillnets				D		0.3						1.23914
	DV204	Gillnets		I	S	D		0.4	0.5			2.19727	2.19727	1.31836
	DV204	Gillnets		I	S	D		0.4	0.5			2.19727	2.19727	1.31836
	DV205	Gillnets			I	D		0.5	0.4				2.4725	1.23625
	DV206	Gillnets			I	D		0.2	0.4				2.4725	1.978
	DV206	Gillnets			I	D		0.2	0.4				2.4725	1.978
	DV207	Gillnets				D		0.3						1.23914
	DV208	Gillnets	MI	I	S	D		0.5	0.4	0.6	1.6	2.24	2.24	1.12
	DV209	Gillnets	MI	I	D			0.5	0.4	0.7	1.7	2.38	1.19
	DV209	Gillnets	MI	I	D			0.5	0.4	0.7	1.7	2.38	1.19
	DV210	Gillnets		MI	I	D		0.5	0.3	0.7		2.49024	3.23732	1.61866
	DV210	Gillnets		MI	I	D		0.5	0.3	0.7		2.49024	3.23732	1.61866
	DV211	Gillnets				D		0.3						1.23914
	DV211	Gillnets				D		0.3						1.23914
	DV212	Gillnets			I	D		0.5	0.4				2.4725	1.23625
	DV212	Gillnets			I	D		0.5	0.4				2.4725	1.23625
	DV213	Gillnets	MI	I	S	D		0.5	0.3	0.7	1.7	2.21	2.21	1.105
	DV213	Gillnets	MI	I	S	D		0.5	0.3	0.7	1.7	2.21	2.21	1.105
	DV214	Gillnets			I	D		0.3	0.5				2.64911	1.85438
	DV214	Gillnets			I	D		0.3	0.5				2.64911	1.85438
	DV215	Gillnets			I	S			0.5				2.64911	2.64911
	PJ378	Gillnets			S	MD	0.7						1.76607	0.529822
	PJ378	Gillnets			S	MD	0.7						1.76607	0.529822
	PJ378	Gillnets			S	MD	0.7						1.76607	0.529822
	PJ379	Gillnets	MI	S							1	1
	PJ379	Gillnets	MI	S							1	1
	PJ379	Gillnets	MI	S							1	1
	PJ380	Gillnets		MI	S	MD	0.75			0.75		2.56349	2.56349	0.640871
	PJ380	Gillnets		MI	S	MD	0.75			0.75		2.56349	2.56349	0.640871
	PJ380	Gillnets		MI	S	MD	0.75			0.75		2.56349	2.56349	0.640871
	PJ381	Gillnets	D	D	D	MD	0.7				1	1	1	0.3
	PJ382	Gillnets			MI	MD	0.7			0.7			3.00233	0.900698
	PJ382	Gillnets			MI	MD	0.7			0.7			3.00233	0.900698
	PJ383	Gillnets		MI	S	MD	0.5			0.5		2.19727	2.19727	1.09864
	PJ383	Gillnets		MI	S	MD	0.5			0.5		2.19727	2.19727	1.09864
	PJ384	Gillnets		MI	S	MD	0.8			0.8		2.63673	2.63673	0.527346
	PJ384	Gillnets		MI	S	MD	0.8			0.8		2.63673	2.63673	0.527346
	PJ384	Gillnets		MI	S	MD	0.8			0.8		2.63673	2.63673	0.527346
	PJ385	Gillnets			MI	MD	0.9			0.9			3.35554	0.335554
	PJ385	Gillnets			MI	MD	0.9			0.9			3.35554	0.335554
	PJ385	Gillnets			MI	MD	0.9			0.9			3.35554	0.335554
	PJ386	Gillnets		MI	S	MD	0.6			0.6		2.34376	2.34376	0.937503
	PJ387	Gillnets		MI	D	MD	0.6			0.6		2.34376	2.34376	0.937503
	PJ388	Gillnets			MI	MD	0.6			0.6			2.82572	1.13029
	PJ389	Gillnets	MI	S	S	MD	0.7			0.7	1.7	1.7	1.7	0.51
	PJ389	Gillnets	MI	S	S	MD	0.7			0.7	1.7	1.7	1.7	0.51
	PJ390	Gillnets				MD	0.7							0.531062
	PJ390	Gillnets				MD	0.7							0.531062
	PJ390	Gillnets				MD	0.7							0.531062
	PJ391	Gillnets		MI	S	MD	0.7			0.7		2.49024	2.49024	0.747073
	PJ391	Gillnets		MI	S	MD	0.7			0.7		2.49024	2.49024	0.747073
	PJ391	Gillnets		MI	S	MD	0.7			0.7		2.49024	2.49024	0.747073
	PJ392	Gillnets		MI	S							1.46485	1.46485
	PJ392	Gillnets		MI	S							1.46485	1.46485
	PJ392	Gillnets		MI	S							1.46485	1.46485
	PJ393	Gillnets			MI	MD	0.7			0.7			3.00233	0.900698
	PJ393	Gillnets			MI	MD	0.7			0.7			3.00233	0.900698
	PJ394	Gillnets	MI	I	S	MD	0.7			0.7	1.7	1.7	1.7	0.51
	PJ395	Gillnets			MI	MD	0.6			0.6			2.82572	1.13029
	PJ396	Gillnets	MI	MD	MD	MD	0.7			0.7	1.7	0.51	0.153	0.0459
	PJ396	Gillnets	MI	MD	MD	MD	0.7			0.7	1.7	0.51	0.153	0.0459
	PJ396	Gillnets	MI	MD	MD	MD	0.7			0.7	1.7	0.51	0.153	0.0459
	PJ397	Gillnets				MD	0.8							0.354041
	PJ397	Gillnets				MD	0.8							0.354041
	PJ397	Gillnets				MD	0.8							0.354041
	PJ398	Gillnets			MI	MD	0.9			0.9			3.35554	0.335554
	PJ398	Gillnets			MI	MD	0.9			0.9			3.35554	0.335554
	PJ399	Gillnets		MI	MD	MD	0.7			0.7		2.49024	0.747073	0.224122
	PJ399	Gillnets		MI	MD	MD	0.7			0.7		2.49024	0.747073	0.224122
	PJ399	Gillnets		MI	MD	MD	0.7			0.7		2.49024	0.747073	0.224122
	PJ400	Gillnets				MD	0.7							0.531062
	PJ400	Gillnets				MD	0.7							0.531062
	PJ400	Gillnets				MD	0.7							0.531062
	PJ401	Gillnets				MD	0.7							0.531062
	PJ401	Gillnets				MD	0.7							0.531062
	PJ401	Gillnets				MD	0.7							0.531062
	PJ402	Gillnets				MD	0.5							0.885103
	PJ402	Gillnets				MD	0.5							0.885103
	PJ402	Gillnets				MD	0.5							0.885103
	PJ403	Gillnets			MI	MD	0.7			0.7			3.00233	0.900698
	PJ403	Gillnets			MI	MD	0.7			0.7			3.00233	0.900698
	PJ404	Gillnets			MI	MD	0.5			0.5			2.64911	1.32456
	PJ404	Gillnets			MI	MD	0.5			0.5			2.64911	1.32456
	PJ404	Gillnets			MI	MD	0.5			0.5			2.64911	1.32456
	PJ405	Gillnets			MI	MD	0.5			0.5			2.64911	1.32456
	PJ405	Gillnets			MI	MD	0.5			0.5			2.64911	1.32456
	PJ406	Gillnets	MI	D	MD	MD	0.7			0.7	1.7	1.7	0.51	0.153
	PJ406	Gillnets	MI	D	MD	MD	0.7			0.7	1.7	1.7	0.51	0.153
	PJ406	Gillnets	MI	D	MD	MD	0.7			0.7	1.7	1.7	0.51	0.153
	PJ407	Gillnets				MD	0.8							0.354041
	PJ407	Gillnets				MD	0.8							0.354041
	PJ408	Gillnets			D	MD	0.9	0.7					0.529822	0.0529822
	PJ410	Gillnets			MI	MD	0.6			0.6			2.82572	1.13029
	PJ410	Gillnets			MI	MD	0.6			0.6			2.82572	1.13029
	PJ412	Gillnets	MI	S	S	MD	0.5			0.5	1.5	1.5	1.5	0.75
	PJ412	Gillnets	MI	S	S	MD	0.5			0.5	1.5	1.5	1.5	0.75
	PJ413	Gillnets	MI	S	MD	MD	0.7			0.7	1.7	1.7	0.51	0.153
	PJ413	Gillnets	MI	S	MD	MD	0.7			0.7	1.7	1.7	0.51	0.153
	PJ414	Gillnets		MI	S	MD	0.7			0.7		2.49024	2.49024	0.747073
	PJ414	Gillnets		MI	S	MD	0.7			0.7		2.49024	2.49024	0.747073
	PJ414	Gillnets		MI	S	MD	0.7			0.7		2.49024	2.49024	0.747073
	PJ415	Gillnets				MD	0.5							0.885103
	PJ415	Gillnets				MD	0.5							0.885103
	PJ416	Gillnets			MI	MD	0.5			0.5			2.64911	1.32456
	PJ417	Gillnets		MI	S	MD	0.9			0.9		2.78321	2.78321	0.278321
	PJ417	Gillnets		MI	S	MD	0.9			0.9		2.78321	2.78321	0.278321
	PJ418	Gillnets			MI	MD	0.8			0.8			3.17893	0.635787
	PJ418	Gillnets			MI	MD	0.8			0.8			3.17893	0.635787
	PJ419	Gillnets				MD	0.9							0.177021
	PJ419	Gillnets				S								1.77021
	PJ420	Gillnets	MI	S	MD	MD	0.8			0.8	1.8	1.8	0.36	0.072
	PJ420	Gillnets	MI	S	S	MD	0.8			0.8	1.8	1.8	1.8	0.36
	PJ421	Gillnets		MI	S	S						1.46485	1.46485	1.46485
	PJ422	Gillnets			MI	MD	0.7			0.7			3.00233	0.900698
	PJ422	Gillnets			MI	MD	0.7			0.7			3.00233	0.900698
	PJ423	Gillnets				MD	0.75							0.442552
	PJ423	Gillnets				MD	0.75							0.442552
	PJ423	Gillnets				MD	0.75							0.442552
	PJ424	Gillnets		MI	S	MD	0.8			0.8		2.63673	2.63673	0.527346
	PJ424	Gillnets		MI	S	MD	0.8			0.8		2.63673	2.63673	0.527346
	PJ425	Gillnets			S	MD	0.8						1.76607	0.353215
	PJ425	Gillnets			S	MD	0.8						1.76607	0.353215
	PJ426	Gillnets				I			0.3					2.30127
	PJ426	Gillnets				MD	0.8							0.354041
	PJ427	Gillnets			MI	MI				0.9			3.35554	6.37553
	PJ427	Gillnets			MI	MD	0.8			0.9			3.35554	0.671108
	PJ427	Gillnets			MI	MD	0.8			0.9			3.35554	0.671108
	PJ428	Gillnets				I			0.5					2.65531
	PJ428	Gillnets				MD	0.9							0.177021
	PJ429	Gillnets	MI	S							1	1
	PJ429	Gillnets	MI	S							1	1
	PJ430	Gillnets	MI	MD	MD	MI	0.5			0.5	1.5	0.75	0.375	0.5625
	PJ430	Gillnets	MI	S	S	S				0.5	1.5	1.5	1.5	1.5
	PJ431	Gillnets	MI	S	S	MD	0.7			0.5	1.5	1.5	1.5	0.45
	PJ431	Gillnets	MI	S	S	MI				0.5	1.5	1.5	1.5	2.25
	PJ431	Gillnets	MI	S	S	MD	0.7			0.5	1.5	1.5	1.5	0.45
	PJ432	Gillnets			S	MD	0.7						1.76607	0.529822
	PJ432	Gillnets			S	MI				0.5			1.76607	2.64911
	PJ432	Gillnets			S	MD	0.7						1.76607	0.529822
	PJ433	Gillnets			I				0.3				2.2959
	PJ433	Gillnets			I				0.3				2.2959
	PJ434	Gillnets				S								1.77021
	PJ434	Gillnets				S								1.77021
	PJ434	Gillnets				S								1.77021
	PJ435	Gillnets		MI	S	MD	0.9			0.9		2.78321	2.78321	0.278321
	PJ435	Gillnets		MI	S	MD	0.9			0.9		2.78321	2.78321	0.278321
	PJ436	Gillnets		MI	S	MD	0.7			0.7		2.49024	2.49024	0.747073
	PJ436	Gillnets		MI	S	MD	0.7			0.7		2.49024	2.49024	0.747073
	PJ437	Gillnets	MI	S	S	MD	0.9			0.9	1.9	1.9	1.9	0.19
	PJ437	Gillnets	MI	S	S	MD	0.9			0.9	1.9	1.9	1.9	0.19
	PJ438	Gillnets			MI	MD	0.8			0.8			3.17893	0.635787
	PJ438	Gillnets			MI	MD	0.8			0.8			3.17893	0.635787
	PJ439	Gillnets		MI	S	MD	0.5			0.5		2.19727	2.19727	1.09864
	PJ440	Gillnets				MD	0.7							0.531062
	PJ440	Gillnets				MD	0.7							0.531062
	PJ441	Gillnets				I			0.5
	PJ441	Gillnets				MD	0.95
	PJ442	Gillnets	MI	S	MD	I	0.9		0.4	0.9
	PJ442	Gillnets	MI	S	MD	MD	0.9			0.9
	PJ443	Gillnets	MI	S	MD	I	0.7		0.4	0.7
	PJ444	Gillnets			S	MD	0.9
	PJ444	Gillnets			S	I			0.2
[truncated: 13 more columns]

## Sheet: Top 3 Species
	Obtained VCC results for the top three targeted species
	(Scroll to the right for the other species)
	Shrimps								VCC result table							This graph is automatically calculated from the VCC result table									Pompano								VCC result table							This graph is automatically calculated from the VCC result table									White Snook
									Param.	Initial	1980s	1990s	2000s	2010s																			Param.	Initial	1980s	1990s	2000s	2010s
									Average	1	1.43492	1.72976	1.75001	0.769543																			Average	1	1.45903	1.8667	1.93246	0.704257
									St. Dev.	0	0.368587	0.642906	0.936199	0.63602																			St. Dev.	0	0.371552	0.670243	0.943213	0.559465
	Interview code	Scientific name	Trend category (MD, D, S, I, MI)				Trend category percentual score (0-1)				Normalized VCC calculation														Interview code	Scientific name	Trend category (MD, D, S, I, MI)				Trend category percentual score (0-1)				Normalized VCC calculation														Interview code
			1980s	1990s	2000s	2010s	MD	D	I	MI	1980s	1990s	2000s	2010s													1980s	1990s	2000s	2010s	MD	D	I	MI	1980s	1990s	2000s	2010s
	EB002	Penaeus vannamei		S	D	MD	0.75	0.6				1.43492	0.573969	0.143492											EB008	Trachinotus paitensis		I	S	MD	0.8	0.7	0.7			2.48035	2.48035	0.496069											EB003
	EB003	Penaeus vannamei		MI	S	MD	0.8	0.6	0.6	0.8		2.58286	2.58286	0.516572											EB009	Trachinotus paitensis				D	0.8	0.5						0.966228											EB016
	EB005	Penaeus vannamei			S	D		0.6	0.9				1.72976	0.691906											EB010	Trachinotus paitensis	I	S	S	MD	0.9		0.7		1.7	1.7	1.7	0.17											EB022
	EB006	Penaeus vannamei		MI	I	MD	0.7	0.6	0.6	0.7		2.43937	3.90299	1.1709											EB011	Trachinotus paitensis				D	0.97	0.6						0.772982											EB025
	EB009	Penaeus vannamei				D	0.8	0.5						0.875007											EB012	Trachinotus paitensis				MD	0.9							0.193246											EB034
	EB010	Penaeus vannamei	I	S	S	MD	0.9		0.7		1.7	1.7	1.7	0.17											EB013	Trachinotus paitensis			S	MD	0.9						1.8667	0.18667											EB042
	EB012	Penaeus vannamei				MD	0.9							0.175001											EB014	Trachinotus paitensis	I	I	S	MD	0.9		0.8		1.8	3.24	3.24	0.324											EB045
	EB013	Penaeus vannamei			S	MD	0.9						1.72976	0.172976											EB016	Trachinotus paitensis			D	MD	1	0.7					0.56001	0											EB047
	EB014	Penaeus vannamei	I	I	S	MD	0.9		0.8		1.8	3.24	3.24	0.324											EB030	Trachinotus paitensis			S	D	0.9	0.5					1.8667	0.933351											EB050
	EB015	Penaeus vannamei				MD	0.8							0.350003											EB031	Trachinotus paitensis			S	MD	0.6						1.8667	0.74668											EB052
	EB017	Penaeus vannamei	I	S	D	MD	0.9	0.7	0.9		1.9	1.9	0.57	0.057											EB032	Trachinotus paitensis			S	D		0.5					1.8667	0.933351											EB055
	EB018	Penaeus vannamei	S	S	S	MD	0.9				1	1	1	0.1											EB033	Trachinotus paitensis				D		0.5						0.966228											EB058
	EB019	Penaeus vannamei	S	S	D	MD	0.8	0.6			1	1	0.4	0.08											EB035	Trachinotus paitensis		S	D	MD	0.8	0.5				1.45903	0.729514	0.145903											EB066
	EB022	Penaeus vannamei			S	D	0.8	0.6					1.72976	0.691906											EB043	Trachinotus paitensis		S	S	MD	0.6					1.45903	1.45903	0.583611											EB074
	EB023	Penaeus vannamei	S	S	D	MD	0.9	0.6			1	1	0.4	0.04											EB047	Trachinotus paitensis			S	MD	0.9						1.8667	0.18667											EB092
	EB030	Penaeus vannamei			S	MD	0.9	0.5					1.72976	0.172976											EB051	Trachinotus paitensis		S	S	MD	0.8					1.45903	1.45903	0.291806											EB117
	EB033	Penaeus vannamei				D		0.5						0.875007											EB059	Trachinotus paitensis				D		0.5						0.966228											EB151
	EB034	Penaeus vannamei	S	S	D	MD	0.8	0.3			1	1	0.7	0.14											EB060	Trachinotus paitensis		S	S	D		0.4				1.45903	1.45903	0.875417											EB153
	EB035	Penaeus vannamei		S	D	MD	0.8	0.5				1.43492	0.717461	0.143492											EB061	Trachinotus paitensis			S	MD	0.8						1.8667	0.37334											OS002
	EB037	Penaeus vannamei		S	D	D		0.5				1.43492	0.717461	0.35873											EB073	Trachinotus paitensis	S	S	S	MD	0.8				1	1	1	0.2											OS003
	EB039	Penaeus vannamei			S	MD	1						1.72976	0											EB075	Trachinotus paitensis			S	D		0.4					1.8667	1.12002											OS006
	EB042	Penaeus vannamei	S	S	S	D		0.2			1	1	1	0.8											EB076	Trachinotus paitensis			S	MD	0.8						1.8667	0.37334											OS016
	EB043	Penaeus vannamei		S	S	MD	0.6					1.43492	1.43492	0.573969											EB077	Trachinotus paitensis				MD	0.7							0.579737											OS019
	EB047	Penaeus vannamei			S	MD	0.9						1.72976	0.172976											EB078	Trachinotus paitensis				D		0.5						0.966228											OS024
	EB048	Penaeus vannamei			S	MD	0.7						1.72976	0.518929											EB083	Trachinotus paitensis			S	MD	0.9						1.8667	0.18667											OS035
	EB049	Penaeus vannamei	S	S	S	MD	0.75				1	1	1	0.25											EB085	Trachinotus paitensis			S	MD	0.7						1.8667	0.56001											OS036
	EB050	Penaeus vannamei			S	D		0.3					1.72976	1.21083											EB086	Trachinotus paitensis				MD	0.8							0.386491											OS041
	EB051	Penaeus vannamei		S	S	MD	0.8					1.43492	1.43492	0.286984											EB087	Trachinotus paitensis				D		0.5						0.966228											OS046
	EB052	Penaeus vannamei			S	MD	0.8						1.72976	0.345953											EB088	Trachinotus paitensis		S	D	MD	0.6	0.3				1.45903	1.02132	0.408528											OS047
	EB053	Penaeus vannamei				D		0.5						0.875007											EB089	Trachinotus paitensis			S	D		0.2					1.8667	1.49336											OS049
	EB054	Penaeus vannamei	I	S	S	MD	0.8		0.5		1.5	1.5	1.5	0.3											EB090	Trachinotus paitensis	S	S	D	MD	0.8				1	1	1	0.2											OS052
	EB055	Penaeus vannamei		S	S	D		0.5				1.43492	1.43492	0.717461											EB091	Trachinotus paitensis			S	S							1.8667	1.8667											OS065
	EB056	Penaeus vannamei			S	D		0.4					1.72976	1.03786											EB104	Trachinotus paitensis				D		0.5						0.966228											OS072
	EB060	Penaeus vannamei		S	S	D		0.4				1.43492	1.43492	0.860953											EB108	Trachinotus paitensis	S	S	S	MD		0.5			1	1	1	1											OS074
	EB061	Penaeus vannamei			S	MD	0.8						1.72976	0.345953											EB109	Trachinotus paitensis		S	S	MD	0.8					1.45903	1.45903	0.291806											OS082
	EB062	Penaeus vannamei				MD	0.9							0.175001											EB110	Trachinotus paitensis				MD	0.8							0.386491											OS086
	EB063	Penaeus vannamei		S	S	MD	0.7					1.43492	1.43492	0.430477											EB111	Trachinotus paitensis				D		0.3						1.35272											PJ002
	EB064	Penaeus vannamei				MD	0.6							0.700006											EB112	Trachinotus paitensis				D		0.5						0.966228											PJ004
	EB072	Penaeus vannamei		S	S	MD	0.7					1.43492	1.43492	0.430477											EB113	Trachinotus paitensis				MD	0.8							0.386491											PJ012
	EB082	Penaeus vannamei	MI	S	D	MD	0.9	0.3		0.9	1.9	1.9	1.33	0.133											EB114	Trachinotus paitensis		S	S	MD	0.8					1.45903	1.45903	0.291806											PJ013
	EB083	Penaeus vannamei			S	MD	0.9						1.72976	0.172976											EB118	Trachinotus paitensis	S	S	S	MD	0.7				1	1	1	0.3											PJ016
	EB084	Penaeus vannamei		S	D			0.5				1.43492	0.717461												EB125	Trachinotus paitensis			S	MD	0.8						1.8667	0.37334											PJ021
	EB085	Penaeus vannamei			S	MD	0.7						1.72976	0.518929											EB127	Trachinotus paitensis		S	S	MD	0.7					1.45903	1.45903	0.437708											PJ030
	EB086	Penaeus vannamei				S								1.75001											EB128	Trachinotus paitensis	S	S	S	MD	0.8				1	1	1	0.2											PJ036
	EB089	Penaeus vannamei			S	D		0.2					1.72976	1.38381											EB129	Trachinotus paitensis		S	S	MD	0.8					1.45903	1.45903	0.291806											PJ037
	EB090	Penaeus vannamei	S	S	D	MD	0.8				1	1	1	0.2											EB130	Trachinotus paitensis	S	S	S	MD	0.9				1	1	1	0.1											PJ040
	EB109	Penaeus vannamei		S	S	MD	0.8					1.43492	1.43492	0.286984											EB132	Trachinotus paitensis		S	S	MD	0.9					1.45903	1.45903	0.145903											PJ043
	EB110	Penaeus vannamei				MD	0.8							0.350003											EB133	Trachinotus paitensis	S	S	S	D		0.2			1	1	1	0.8											PJ044
	EB111	Penaeus vannamei				D		0.3						1.22501											EB134	Trachinotus paitensis	S	S	S	MD	0.8				1	1	1	0.2											PJ049
	EB114	Penaeus vannamei		S	S	MD	0.8					1.43492	1.43492	0.286984											EB148	Trachinotus paitensis	S	S	S	MD	0.9				1	1	1	0.1											PJ055
	EB117	Penaeus vannamei				D		0.5						0.875007											EB153	Trachinotus paitensis			S	D		0.5					1.8667	0.933351											PJ057
	EB118	Penaeus vannamei	S	S	S	MD	0.7				1	1	1	0.3											EB154	Trachinotus paitensis		S	S	MD	0.6					1.45903	1.45903	0.583611											PJ096
	EB120	Penaeus vannamei				S								1.75001											EB155	Trachinotus paitensis	MI	S	S	MD	0.6			0.7	1.7	1.7	1.7	0.68											PJ129
	EB121	Penaeus vannamei				MD	0.6							0.700006											EB156	Trachinotus paitensis	MI	S	S	MD	0.7			0.7	1.7	1.7	1.7	0.51											PJ130
	EB122	Penaeus vannamei		S	S	MD	0.9					1.43492	1.43492	0.143492											EB157	Trachinotus paitensis			S	MD	0.6						1.8667	0.74668											PJ137
	EB124	Penaeus vannamei		S	I	MD	0.9		0.5			1.43492	2.15238	0.215238											EB158	Trachinotus paitensis	S	S	MD	MD	0.6				1	1	0.4	0.16											PJ157
	EB125	Penaeus vannamei			S	MD	0.8						1.72976	0.345953											EB159	Trachinotus paitensis	S	S	MD	MD	0.6				1	1	0.4	0.16											PJ167
	EB126	Penaeus vannamei			S	MD	0.8						1.72976	0.345953											EB165	Trachinotus paitensis			S	MD	0.8						1.8667	0.37334											PJ172
	EB128	Penaeus vannamei	S	S	S	MD	0.8				1	1	1	0.2											EB166	Trachinotus paitensis			S	D		0.5					1.8667	0.933351											PJ174
	EB129	Penaeus vannamei		S	S	MD	0.8					1.43492	1.43492	0.286984											EB167	Trachinotus paitensis	MI	S	S	MD	1			0.9	1.9	1.9	1.9	0											PJ175
	EB130	Penaeus vannamei	S	S	S	MD	0.9				1	1	1	0.1											EB168	Trachinotus paitensis			S	MD	0.6						1.8667	0.74668											DV033
	EB131	Penaeus vannamei			S	D		0.5					1.72976	0.864882											EB171	Trachinotus paitensis			S	D		0.5					1.8667	0.933351											DV034
	EB132	Penaeus vannamei		S	S	MD	0.9					1.43492	1.43492	0.143492											EB172	Trachinotus paitensis		S	S	MD	0.7					1.45903	1.45903	0.437708											PJ219
	EB133	Penaeus vannamei	S	S	S	D		0.2			1	1	1	0.8											EB173	Trachinotus paitensis				D		0.2						1.54596											PJ220
	EB134	Penaeus vannamei	S	S	S	MD	0.8				1	1	1	0.2											EB175	Trachinotus paitensis		S	S	MD	0.9					1.45903	1.45903	0.145903											PJ221
	EB135	Penaeus vannamei	S	S	S	MD	0.8				1	1	1	0.2											EB183	Trachinotus paitensis			S	MD	0.6						1.8667	0.74668											PJ233
	EB149	Penaeus vannamei	S	S	S	MD	0.7				1	1	1	0.3											EB184	Trachinotus paitensis			S	D		0.5					1.8667	0.933351											PJ239
	EB152	Penaeus vannamei	S	S	S	MD	0.9				1	1	1	0.1											EB187	Trachinotus paitensis	MI	S	S	MD	0.8			0.8	1.8	1.8	1.8	0.36											EB279
	EB153	Penaeus vannamei			S	D		0.5					1.72976	0.864882											EB188	Trachinotus paitensis				MD	0.6							0.772982											EB282
	EB154	Penaeus vannamei		S	S	MD	0.6					1.43492	1.43492	0.573969											EB189	Trachinotus paitensis			MI	MD	0.7			0.7			3.17339	0.952018											EB283
	EB155	Penaeus vannamei	MI	S	S	MD	0.6			0.7	1.7	1.7	1.7	0.68											EB190	Trachinotus paitensis			S	MD	0.8						1.8667	0.37334											EB313
	EB157	Penaeus vannamei			S	MD	0.6						1.72976	0.691906											OS006	Trachinotus paitensis			S	D	0.75	0.4					1.8667	1.12002											EB333
	EB158	Penaeus vannamei	S	S	S	S					1	1	1	1											OS008	Trachinotus paitensis	S	S	D	MD	0.9	0.6	0.25		1	1	0.4	0.04											EB334
	EB159	Penaeus vannamei	S	S	S	S					1	1	1	1											OS009	Trachinotus paitensis			S	MD	0.7						1.8667	0.56001											DV119
	EB166	Penaeus vannamei			S	D		0.5					1.72976	0.864882											OS011	Trachinotus paitensis				D		0.3						1.35272											DV129
	EB167	Penaeus vannamei	MI	S	S	MD	1			0.9	1.9	1.9	1.9	0											OS030	Trachinotus paitensis			S	MD	0.83						1.8667	0.317339											DV131
	EB168	Penaeus vannamei			S	D		0.4					1.72976	1.03786											OS031	Trachinotus paitensis				MD	0.7							0.579737											PJ309
	EB171	Penaeus vannamei			S	D		0.5					1.72976	0.864882											OS032	Trachinotus paitensis			S	MD	0.83						1.8667	0.317339											PJ338
	EB172	Penaeus vannamei		S	S	MD	0.7					1.43492	1.43492	0.430477											OS033	Trachinotus paitensis			S	MD	0.8						1.8667	0.37334											EB346
	EB173	Penaeus vannamei				D		0.2						1.40001											OS034	Trachinotus paitensis			S	MD	0.9						1.8667	0.18667											EB347
	EB174	Penaeus vannamei			MI	MD	0.7			0.6			2.76762	0.830287											OS035	Trachinotus paitensis			S	MD	0.82						1.8667	0.336006											EB350
	EB175	Penaeus vannamei		S	S	MD	0.9					1.43492	1.43492	0.143492											OS038	Trachinotus paitensis		S	D	D		0.5				1.45903	0.729514	0.364757											EB351
	EB182	Penaeus vannamei				MD	0.6							0.700006											OS043	Trachinotus paitensis	S	S	S	D	0.95				1	1	1	1											EB360
	EB184	Penaeus vannamei			S	D		0.5					1.72976	0.864882											OS045	Trachinotus paitensis				MD	0.9							0.193246											EB361
	EB185	Penaeus vannamei				D		0.5						0.875007											OS057	Trachinotus paitensis				S								1.93246											EB372
	EB186	Penaeus vannamei			S	MD	0.6						1.72976	0.691906											OS058	Trachinotus paitensis				S								1.93246											EB390
	EB187	Penaeus vannamei	MI	S	S	MD	0.8			0.8	1.8	1.8	1.8	0.36											OS061	Trachinotus paitensis		S	S	MD	0.8					1.45903	1.45903	0.291806											DV142
	EB190	Penaeus vannamei			S	MD	0.8						1.72976	0.345953											OS064	Trachinotus paitensis				MD	0.8							0.386491											DV143
	EB191	Penaeus vannamei			S	MD	0.7						1.72976	0.518929											OS066	Trachinotus paitensis	S	S	D	MD	0.9	0.4			1	1	0.6	0.06											DV147
	OS006	Penaeus vannamei			D	MD	0.75	0.4					1.03786	0.259465											OS067	Trachinotus paitensis			S	MD	0.7						1.8667	0.56001											DV148
	OS009	Penaeus vannamei			S	MD	0.7						1.72976	0.518929											OS068	Trachinotus paitensis			S	MD	0.7						1.8667	0.56001											DV150
	OS010	Penaeus vannamei				MD	0.7							0.525004											OS069	Trachinotus paitensis		S	S	MD	0.69					1.45903	1.45903	0.452299											DV151
	OS011	Penaeus vannamei				D		0.3						1.22501											OS076	Trachinotus paitensis	S	S	S	MD	0.6				1	1	1	0.4											DV153
	OS012	Penaeus vannamei	I	S	S	MD	0.9			1	1	1	1	0.1											OS077	Trachinotus paitensis	S	S	S	MD	1				1	1	1	0											DV155
	OS013	Penaeus vannamei		S	S	D		0.5				1.43492	1.43492	0.717461											OS078	Trachinotus paitensis	S	I	S	MD	0.8		0.2		1	1.2	1.2	0.24											DV158
	OS014	Penaeus vannamei	S	S	D	D		0.2			1	1	0.8	0.64											OS080	Trachinotus paitensis			S	S							1.8667	1.8667											DV160
	OS017	Penaeus vannamei		MI	S	MD	0.6			0.5		2.15238	2.15238	0.860953											OS083	Trachinotus paitensis			S	MD	0.6						1.8667	0.74668											DV161
	OS020	Penaeus vannamei	S	S	S	MD	0.7				1	1	1	0.3											OS085	Trachinotus paitensis		S	S	MD	0.8					1.45903	1.45903	0.291806											DV163
	OS021	Penaeus vannamei		S	D	MD	0.97	0.5				1.43492	0.717461	0.0215238											PJ008	Trachinotus paitensis				MI		0.3						1.93246											DV164
	OS022	Penaeus vannamei	I	S	S	S	0.65	0.33			1	1	1	1											PJ009	Trachinotus paitensis			MI	MD	0.75			0.75			3.26673	0.816682											DV165
	OS024	Penaeus vannamei		S	S	MD	0.9					1.43492	1.43492	0.143492											PJ010	Trachinotus paitensis				MD	0.5							0.966228											DV172
	OS025	Penaeus vannamei			S	D	0.78	0.3					1.72976	1.21083											PJ011	Trachinotus paitensis				D	0.8							1.93246											DV173
	OS026	Penaeus vannamei			S	MD	0.5						1.72976	0.864882											PJ013	Trachinotus paitensis				MD	0.5							0.966228											DV175
	OS027	Penaeus vannamei			S	MD	0.75						1.72976	0.432441											PJ031	Trachinotus paitensis		MI	MD	MD	0.7			0.7		2.48035	0.744104	0.223231											DV177
	OS030	Penaeus vannamei			S	MD	0.83						1.72976	0.29406											PJ032	Trachinotus paitensis			MI	MD	0.5			0.5			2.80005	1.40003											PJ380
	OS031	Penaeus vannamei				MD	0.91							0.157501											PJ033	Trachinotus paitensis			S	D		0.2					1.8667	1.49336											PJ390
	OS032	Penaeus vannamei			S	D		0.4					1.72976	1.03786											PJ038	Trachinotus paitensis				MD	0.6							0.772982											PJ391
	OS033	Penaeus vannamei			S	MD	0.89						1.72976	0.190274											PJ041	Trachinotus paitensis		MI	S	MD	0.95			0.95		2.8451	2.8451	0.142255											PJ392
	OS034	Penaeus vannamei			S	D		0.3					1.72976	1.21083											PJ052	Trachinotus paitensis		D	D	D	0.7			0.7		1.45903	1.45903	1.45903											PJ393
	OS040	Penaeus vannamei			S	D		0.5					1.72976	0.864882											PJ053	Trachinotus paitensis		MI	S	MD	0.8			0.8		2.62625	2.62625	0.52525											PJ401
	OS041	Penaeus vannamei	S	S	S	MD	0.8				1	1	1	0.2											PJ054	Trachinotus paitensis				MD	0.6							0.772982											PJ405
	OS047	Penaeus vannamei			S	MD	0.75						1.72976	0.432441											PJ060	Trachinotus paitensis		S	S	MD	0.5					1.45903	1.45903	0.729514											PJ406
	OS048	Penaeus vannamei	S	S	S	D	0.6				1	1	1	1											PJ061	Trachinotus paitensis				MI				0.4				2.70544											PJ414
	OS049	Penaeus vannamei		S	S	MD	0.6					1.43492	1.43492	0.573969											PJ062	Trachinotus paitensis			S	MD	0.5						1.8667	0.933351
	OS050	Penaeus vannamei			S	MD	0.78						1.72976	0.380548											PJ063	Trachinotus paitensis				S								1.93246
	OS051	Penaeus vannamei	S	S	S	MD	0.6				1	1	1	0.4											PJ064	Trachinotus paitensis				MD	0.7		0.6					0.579737
	OS052	Penaeus vannamei	S	S	D	MD	0.75	0.4			1	1	0.6	0.15											PJ066	Trachinotus paitensis			MI	MD	0.75			0.75			3.26673	0.816682
	OS053	Penaeus vannamei	S	S	S	MD	0.75				1	1	1	0.25											PJ085	Trachinotus paitensis		MI	MI	MD	0.9			0.9		2.77215	5.26709	0.526709
	OS055	Penaeus vannamei				S								1.75001											PJ088	Trachinotus paitensis			S	MD	0.8						1.8667	0.37334
	OS056	Penaeus vannamei		S	I	MD	0.9		0.1			1.43492	1.57841	0.157841											PJ089	Trachinotus paitensis	MI	MI	MD	MD	0.8			0.8	1.8	3.24	0.648	0.1296
	OS057	Penaeus vannamei				S								1.75001											PJ090	Trachinotus paitensis		MI	MI	MD	0.9			0.9		2.77215	5.26709	0.526709
	OS058	Penaeus vannamei				S								1.75001											PJ091	Trachinotus paitensis			S	D		0.2					1.8667	1.49336
	OS059	Penaeus vannamei				S								1.75001											PJ092	Trachinotus paitensis			MI	MD	0.7			0.7			3.17339	0.952018
	OS063	Penaeus vannamei	S	S	S	MD	0.8				1	1	1	0.2											PJ093	Trachinotus paitensis	MI	MI	MI	MD	0.7			0.7	1.7	2.89	4.913	1.4739
	OS070	Penaeus vannamei			S	MD	0.7						1.72976	0.518929											PJ094	Trachinotus paitensis				S	0.5							1.93246
	OS073	Penaeus vannamei			S	MD	0.7						1.72976	0.518929											PJ097	Trachinotus paitensis				MD	0.6							0.772982
	OS074	Penaeus vannamei	MI	S	D	MD	0.8	0.5		0.8	1.8	1.8	0.9	0.18											PJ102	Trachinotus paitensis		MI	S	MD	0.8			0.8		2.62625	2.62625	0.52525
	OS075	Penaeus vannamei				I			0.3					2.27502											PJ105	Trachinotus paitensis	MI	MI	MI	MD	0.95			0.95	1.95	3.8025	7.41487	0.370744
	OS076	Penaeus vannamei	S	S	S	MD	0.6				1	1	1	0.4											PJ108	Trachinotus paitensis	MI	MI	MI	MD	0.9			0.9	1.9	3.61	6.859	0.6859
	OS077	Penaeus vannamei	S	S	S	MD	1				1	1	1	0											PJ109	Trachinotus paitensis	MI	MI	D			0.7		0.9	1.9	3.61	1.083
	OS078	Penaeus vannamei	S	I	S	MD	0.8		0.2		1	1.2	1.2	0.24											PJ111	Trachinotus paitensis			MI	S				0.9			3.54673	3.54673
	OS079	Penaeus vannamei		S	S	MD	0.7					1.43492	1.43492	0.430477											PJ126	Trachinotus paitensis		S	MD	MD	0.7					1.45903	0.437708	0.131313
	OS080	Penaeus vannamei			S	S							1.72976	1.72976											PJ127	Trachinotus paitensis			S	S							1.8667	1.8667
	OS085	Penaeus vannamei		S	S	MD	0.8					1.43492	1.43492	0.286984											PJ129	Trachinotus paitensis			MI	MD	0.8			0.8			3.36006	0.672012
	PJ001	Penaeus vannamei		S	S	D	0.5	0.3		0.5		1.43492	1.43492	1.00445											PJ131	Trachinotus paitensis				MD	0.6							0.772982
	PJ003	Penaeus vannamei	MI	S	D	MD	0.4	0.15		0.4	1.4	1.4	1.19	0.714											PJ132	Trachinotus paitensis			MI	MD	0.7			0.7			3.17339	0.952018
	PJ007	Penaeus vannamei		MI	S	D	0.5	0.3		0.5		2.15238	2.15238	1.50667											PJ133	Trachinotus paitensis		MI	MI	MD	0.7			0.7		2.48035	4.21659	1.26498
	PJ009	Penaeus vannamei			MI	MD	0.75			0.75			3.02709	0.756772											PJ134	Trachinotus paitensis				MD	0.7							0.579737
	PJ010	Penaeus vannamei				MD	0.5							0.875007											PJ136	Trachinotus paitensis		S	S	MD	0.6					1.45903	1.45903	0.583611
	PJ011	Penaeus vannamei				MD	0.8							0.350003											PJ138	Trachinotus paitensis		S	S	MD	0.7					1.45903	1.45903	0.437708
	PJ017	Penaeus vannamei	MI	S	D	D	0.9			0.9	1.9	1.9	1.9	1.9											PJ148	Trachinotus paitensis			S	MD	0.8						1.8667	0.37334
	PJ018	Penaeus vannamei	MI	S	MD	MD	0.97			0.97	1.97	1.97	0.0591	0.001773											PJ149	Trachinotus paitensis				D		0.3						1.35272
	PJ020	Penaeus vannamei		MI	S	MD	0.84			0.84		2.64026	2.64026	0.422441											PJ150	Trachinotus paitensis		MI	MI	MD	0.8			0.8		2.62625	4.72725	0.94545
	PJ021	Penaeus vannamei		MI	D	MD	0.9	0.6		0.9		2.72635	1.09054	0.109054											PJ151	Trachinotus paitensis		MI	MI	MD	0.8			0.8		2.62625	4.72725	0.94545
	PJ028	Penaeus vannamei	MI	S	D	MD	0.9	0.6		0.9	1.9	1.9	0.76	0.076											PJ154	Trachinotus paitensis				MD	0.7							0.579737
	PJ029	Penaeus vannamei	MI	D	D	MD	0.9			0.9	1.9	1.9	1.9	0.19											PJ155	Trachinotus paitensis		MI	S	MD	0.6			0.6		2.33444	2.33444	0.933778
	PJ032	Penaeus vannamei			MI	MD	0.5			0.5			2.59465	1.29732											PJ158	Trachinotus paitensis		MI	S	MD	0.9			0.9		2.77215	2.77215	0.277215
	PJ033	Penaeus vannamei			S	D		0.2					1.72976	1.38381											PJ164	Trachinotus paitensis		MI	S	MD	0.7			0.7		2.48035	2.48035	0.744104
	PJ037	Penaeus vannamei				D	0.5							1.75001											PJ165	Trachinotus paitensis			MI	MD	0.7			0.7			3.17339	0.952018
	PJ041	Penaeus vannamei		MI	S	MD	0.95			0.95		2.7981	2.7981	0.139905											PJ172	Trachinotus paitensis			S	MD	0.6			0.6			1.8667	0.74668
	PJ042	Penaeus vannamei	MI	S	D	MD	0.6			0.6	1.6	1.6	1.6	0.64											PJ173	Trachinotus paitensis		S	S	MD	0.7					1.45903	1.45903	0.437708
	PJ044	Penaeus vannamei				MD	0.5							0.875007											EB200	Trachinotus paitensis			S	D		0.1					1.8667	1.68003
	PJ045	Penaeus vannamei	MI	MI	S	MD	0.8			0.8	1.8	3.24	3.24	0.648											EB201	Trachinotus paitensis	S	S	S	MD	0.6				1	1	1	0.4
	PJ047	Penaeus vannamei		MI	S	S	0.7	0.6		0.7		2.43937	2.43937	2.43937											EB205	Trachinotus paitensis	S	S	S	D		0.5			1	1	1	0.5
	PJ049	Penaeus vannamei				D		0.5						0.875007											EB206	Trachinotus paitensis		S	S	MD	0.8					1.45903	1.45903	0.291806
	PJ050	Penaeus vannamei			MI	MD	0.7			0.7			2.9406	0.88218											EB207	Trachinotus paitensis			S	MD	0.8						1.8667	0.37334
	PJ051	Penaeus vannamei	MI	MI	S	MD	0.7			0.7	1.7	2.89	2.89	0.867											EB209	Trachinotus paitensis		S	S	D		0.4				1.45903	1.45903	0.875417
	PJ052	Penaeus vannamei		MD	MI	MD	0.7			0.7		0.430477	0.73181	0.219543											EB210	Trachinotus paitensis		S	D	MD	0.8					1.45903	1.45903	0.291806
	PJ053	Penaeus vannamei		MI	S	S	0.8			0.8		2.58286	2.58286	2.58286											EB212	Trachinotus paitensis			S	D		0.3					1.8667	1.30669
	PJ054	Penaeus vannamei				I	0.6							1.75001											EB214	Trachinotus paitensis			S	D		0.5					1.8667	0.933351
	PJ055	Penaeus vannamei	MI	MI	D	MD	0.6			0.6	1.6	2.56	2.56	1.024											DV007	Trachinotus paitensis				D		0.5						0.966228
	PJ059	Penaeus vannamei			S	S							1.72976	1.72976											DV008	Trachinotus paitensis		D	D	MD	0.6	0.4				0.875417	0.52525	0.2101
	PJ060	Penaeus vannamei		S	S	MD	0.5					1.43492	1.43492	0.717461											DV010	Trachinotus paitensis			I	MD	0.7		0.3				2.42671	0.728013
	PJ061	Penaeus vannamei				MI				0.4				2.45002											DV011	Trachinotus paitensis			S	S							1.8667	1.8667
	PJ062	Penaeus vannamei			S	S	0.5						1.72976	1.72976											DV016	Trachinotus paitensis			S	MD	0.7						1.8667	0.56001
	PJ063	Penaeus vannamei				S								1.75001											DV020	Trachinotus paitensis	MI	I	D	MD	0.9	0.4	0.4	0.6	1.6	2.24	1.344	0.1344
	PJ064	Penaeus vannamei				I	0.7		0.6					2.80002											DV022	Trachinotus paitensis	I	S	D	MD	0.6	0.3	0.2		1.2	1.2	0.84	0.336
	PJ065	Penaeus vannamei	MI	MI	D	I		0.5	0.5		1	1	0.5	0.75											DV028	Trachinotus paitensis				MD	0.6							0.772982
	PJ066	Penaeus vannamei			MI	MD	0.75			0.75			3.02709	0.756772											DV029	Trachinotus paitensis			S	MD	0.6						1.8667	0.74668
	PJ089	Penaeus vannamei	MI	MI	MD	MD	0.8			0.8	1.8	3.24	0.648	0.1296											DV030	Trachinotus paitensis			S	D		0.4					1.8667	1.12002
	PJ090	Penaeus vannamei		MI	MI	MD	0.9			0.9		2.72635	5.18007	0.518007											DV031	Trachinotus paitensis				MD	0.7							0.579737
	PJ091	Penaeus vannamei			S	D		0.2					1.72976	1.38381											DV032	Trachinotus paitensis			S	MD	0.7						1.8667	0.56001
	PJ092	Penaeus vannamei			MI	MD	0.7			0.7			2.9406	0.88218											DV033	Trachinotus paitensis		S	D	MD	0.8	0.5				1.45903	0.729514	0.145903
	PJ093	Penaeus vannamei	MI	MI	MI	MD	0.7			0.7	1.7	2.89	4.913	1.4739											DV034	Trachinotus paitensis	I	I	D	MD	0.8	0.5	0.4		1.4	1.96	0.98	0.196
	PJ096	Penaeus vannamei		MI	MI	MD	0.7			0.7		2.43937	4.14692	1.24408											DV035	Trachinotus paitensis			S	MD	0.7						1.8667	0.56001
	PJ099	Penaeus vannamei			MI	MD	0.7			0.7			2.9406	0.88218											DV043	Trachinotus paitensis			D	MD	0.6	0.3					1.30669	0.522676
	PJ101	Penaeus vannamei	MI	MI	MI	MD	0.8			0.8	1.8	3.24	5.832	1.1664											DV044	Trachinotus paitensis			S	D		0.3					1.8667	1.30669
	PJ103	Penaeus vannamei		MI	MI	MD	0.6			0.6		2.29587	3.6734	1.46936											DV048	Trachinotus paitensis			S	MD	0.6						1.8667	0.74668
	PJ104	Penaeus vannamei	MI	MI	MI	MD	0.8			0.8	1.8	3.24	5.832	1.1664											PJ190	Trachinotus paitensis				S								1.93246
	PJ108	Penaeus vannamei	MI	MI	MI	MD	0.9			0.9	1.9	3.61	6.859	0.6859											PJ196	Trachinotus paitensis			MI	MD	0.5			0.5			2.80005	1.40003
	PJ109	Penaeus vannamei	MI	MI	D			0.7		0.9	1.9	3.61	1.083												PJ197	Trachinotus paitensis		MI	S	MD	0.8			0.8		2.62625	2.62625	0.52525
	PJ110	Penaeus vannamei	MI	MI	MI	MD	0.6			0.6	1.6	2.56	4.096	1.6384											PJ198	Trachinotus paitensis			MI	S				0.7			3.17339	3.17339
	PJ111	Penaeus vannamei			MI	S				0.9			3.28655	3.28655											PJ199	Trachinotus paitensis				S								1.93246
	PJ112	Penaeus vannamei				MD	0.6							0.700006											PJ200	Trachinotus paitensis				MD	0.5							0.966228
	PJ113	Penaeus vannamei				MD	0.5							0.875007											PJ201	Trachinotus paitensis		MI	S	MD	0.8			0.8		2.62625	2.62625	0.52525
	PJ126	Penaeus vannamei		S	MD	MD	0.7					1.43492	0.430477	0.129143											PJ202	Trachinotus paitensis				MD	0.5							0.966228
	PJ127	Penaeus vannamei			MI	MD	0.95			0.95			3.37304	0.168652											PJ204	Trachinotus paitensis			S	MD	0.4						1.8667	1.12002
	PJ130	Penaeus vannamei	MI	S	D	MD	0.6			0.6	1.6	1.6	1.6	0.64											PJ205	Trachinotus paitensis		MI	S	S				0.6		2.33444	2.33444	2.33444
	PJ132	Penaeus vannamei			MI	MD	0.7			0.7			2.9406	0.88218											PJ206	Trachinotus paitensis				MD	0.5							0.966228
	PJ134	Penaeus vannamei				MD	0.7							0.525004											PJ207	Trachinotus paitensis		MI	S	MD	0.6			0.6		2.33444	2.33444	0.933778
	PJ135	Penaeus vannamei				MD	0.6							0.700006											PJ208	Trachinotus paitensis			MI	MD	0.7			0.7			3.17339	0.952018
	PJ139	Penaeus vannamei				MD	0.6							0.700006											PJ219	Trachinotus paitensis				MD	0.5							0.966228
	PJ148	Penaeus vannamei			S	MD	0.8						1.72976	0.345953											PJ220	Trachinotus paitensis			S	MD	0.6						1.8667	0.74668
	PJ149	Penaeus vannamei				D		0.3						1.22501											PJ221	Trachinotus paitensis			D	MD	0.6	0.4					1.12002	0.448008
	PJ151	Penaeus vannamei		MI	MI	MD	0.8			0.8		2.58286	4.64915	0.929829											PJ222	Trachinotus paitensis	MI	S	S	MD	0.7			0.7	1.7	1.7	1.7	0.51
	PJ153	Penaeus vannamei		MI	S	MD	0.5			0.5		2.15238	2.15238	1.07619											PJ224	Trachinotus paitensis		MI	S	MD	0.7			0.7		2.48035	2.48035	0.744104
	PJ154	Penaeus vannamei				MD	0.7							0.525004											PJ229	Trachinotus paitensis				MD	0.8							0.386491
	PJ156	Penaeus vannamei			S	MD	0.6						1.72976	0.691906											PJ230	Trachinotus paitensis			S	MD	0.6						1.8667	0.74668
	PJ157	Penaeus vannamei	MI	S	S	MD	0.4			0.4	1.4	1.4	1.4	0.84											PJ231	Trachinotus paitensis	MI	D				0.3			1	0.7
	PJ165	Penaeus vannamei			MI	MD	0.7			0.7			2.9406	0.88218											PJ232	Trachinotus paitensis				MD	0.6							0.772982
	PJ168	Penaeus vannamei				S								1.75001											PJ233	Trachinotus paitensis				MD	0.9							0.193246
	PJ169	Penaeus vannamei				MD	0.5							0.875007											PJ234	Trachinotus paitensis			MI	MD	0.6			0.6			2.98672	1.19469
	PJ173	Penaeus vannamei		S	S	MD	0.7					1.43492	1.43492	0.430477											PJ235	Trachinotus paitensis			S	MD	0.6						1.8667	0.74668
	PJ174	Penaeus vannamei			S	MD	0.75						1.72976	0.432441											PJ236	Trachinotus paitensis				MD	0.6							0.772982
	EB206	Penaeus vannamei		S	S	MD	0.8					1.43492	1.43492	0.286984											PJ237	Trachinotus paitensis				MD	0.7							0.579737
	EB207	Penaeus vannamei			S	MD	0.8						1.72976	0.345953											PJ238	Trachinotus paitensis	MI	S	S	MD	0.9			0.9	1.9	1.9	1.9	0.19
	EB208	Penaeus vannamei		S	S	D		0.4				1.43492	1.43492	0.860953											PJ239	Trachinotus paitensis				MD	0.7							0.579737
	EB209	Penaeus vannamei		S	S	S						1.43492	1.43492	1.43492											PJ240	Trachinotus paitensis		MI	S	MD	0.7			0.7		2.48035	2.48035	0.744104
	EB210	Penaeus vannamei		S	D	MD	0.8					1.43492	1.43492	0.286984											PJ246	Trachinotus paitensis	MI	S	MD	MD	0.7			0.7	1.7	1.7	0.51	0.153
	EB212	Penaeus vannamei			S	D		0.3					1.72976	1.21083											PJ248	Trachinotus paitensis			S	MD	0.9						1.8667	0.18667
	EB214	Penaeus vannamei			S	D		0.5					1.72976	0.864882											PJ249	Trachinotus paitensis				MD	0.7							0.579737
	EB215	Penaeus vannamei				D		0.5						0.875007											PJ250	Trachinotus paitensis	MI	S	S	MD	0.8			0.8	1.8	1.8	1.8	0.36
	DV005	Penaeus vannamei		D	MD	MD	0.6	0.5				0.717461	0.286984	0.114794											PJ252	Trachinotus paitensis				MD	0.6							0.772982
	DV007	Penaeus vannamei				S								1.75001											EB298	Trachinotus paitensis	S	S	S	MD	0.9				1	1	1	0.1
	DV008	Penaeus vannamei		D	D	MD	0.6	0.4				0.860953	0.516572	0.206629											EB300	Trachinotus paitensis	S	S	S	D		0.5			1	1	1	0.5
	DV009	Penaeus vannamei			S	MD	0.7						1.72976	0.518929											EB302	Trachinotus paitensis		MI	S	S				0.9		2.77215	2.77215	2.77215
	DV011	Penaeus vannamei			S	S							1.72976	1.72976											EB305	Trachinotus paitensis			S	S							1.8667	1.8667
	DV012	Penaeus vannamei	I	I	D	MD	0.6	0.3	0.15		1.15	1.3225	0.92575	0.3703											EB320	Trachinotus paitensis		S	S	MD	0.7					1.45903	1.45903	0.437708
	DV013	Penaeus vannamei	I	S	D	MD	0.6	0.3	0.15		1.15	1.15	0.805	0.322											EB322	Trachinotus paitensis		S	S	MD	0.75					1.45903	1.45903	0.364757
	DV019	Penaeus vannamei		I	D	D		0.4	0.2			1.72191	1.03314	0.619886											EB325	Trachinotus paitensis				MD	0.6							0.772982
	DV049	Penaeus vannamei		S	D	MD	0.6	0.4				1.43492	0.860953	0.344381											EB326	Trachinotus paitensis		S	S	MD	0.8					1.45903	1.45903	0.291806
	PJ196	Penaeus vannamei			MI	MD	0.5			0.5			2.59465	1.29732											EB331	Trachinotus paitensis			S	MD	0.9						1.8667	0.18667
	PJ197	Penaeus vannamei		MI	S	MD	0.8			0.8		2.58286	2.58286	0.516572											EB333	Trachinotus paitensis	MI	S	S	MD	0.9			0.6	1.6	1.6	1.6	0.16
	PJ198	Penaeus vannamei			MI	S				0.7			2.9406	2.9406											EB334	Trachinotus paitensis			S	MD	0.9						1.8667	0.18667
	PJ199	Penaeus vannamei				S								1.75001											EB336	Trachinotus paitensis	S	S	S	MD	0.85				1	1	1	0.15
	PJ200	Penaeus vannamei				MD	0.5							0.875007											EB337	Trachinotus paitensis				MD	0.75							0.483114
	PJ201	Penaeus vannamei		MI	S	MD	0.8			0.8		2.58286	2.58286	0.516572											EB339	Trachinotus paitensis	MI	S	S	MD	0.7			0.7	1.7	1.7	1.7	0.51
	PJ202	Penaeus vannamei				MD	0.5							0.875007											EB341	Trachinotus paitensis		S	S	MD	0.8					1.45903	1.45903	0.291806
	PJ204	Penaeus vannamei			S	MD	0.4						1.72976	1.03786											EB342	Trachinotus paitensis			S	MD	0.9						1.8667	0.18667
	PJ205	Penaeus vannamei		MI	S	S				0.6		2.29587	2.29587	2.29587											DV104	Trachinotus paitensis		MI	S	MD	0.6			1		2.91806	2.91806	1.16722
	PJ206	Penaeus vannamei				MD	0.5							0.875007											DV109	Trachinotus paitensis			S	MD	0.6						1.8667	0.74668
	PJ207	Penaeus vannamei		MI	S	D				0.6		2.29587	2.29587	2.29587											DV111	Trachinotus paitensis				S								1.93246
	PJ208	Penaeus vannamei			MI	MD	0.7			0.7			2.9406	0.88218											DV113	Trachinotus paitensis				S								1.93246
	PJ209	Penaeus vannamei		MI	S	MD	0.8			0.8		2.58286	2.58286	0.516572											DV116	Trachinotus paitensis		MI	S	MD	0.8			0.7		2.48035	2.48035	0.496069
	PJ219	Penaeus vannamei				MD	0.5							0.875007											DV121	Trachinotus paitensis			I	MD	0.8		0.3				2.42671	0.485342
	PJ245	Penaeus vannamei		MI	S	MD	0.7			0.7		2.43937	2.43937	0.73181											DV122	Trachinotus paitensis		MI	D	MD	0.8	0.3		0.7		2.48035	1.73624	0.347249
	EB298	Penaeus vannamei	S	S	S	MD	0.9				1	1	1	0.1											DV123	Trachinotus paitensis				S								1.93246
	EB299	Penaeus vannamei			S	MD	0.6						1.72976	0.691906											DV124	Trachinotus paitensis	MI	I	D	MD	0.8	0.3	0.4	0.7	1.7	2.38	1.666	0.3332
	EB300	Penaeus vannamei	S	MI	S	D		0.5		0.7	1	1.7	1.7	0.85											DV125	Trachinotus paitensis	MI	I	D	MD	0.8	0.5	0.4	0.9	1.9	2.66	1.33	0.266
	EB301	Penaeus vannamei	MI	S	S	MD	0.9			0.9	1.9	1.9	1.9	0.19											DV128	Trachinotus paitensis	MI	I	D	MD	0.6	0.3	0.4	0.8	1.8	2.52	1.764	0.7056
	EB302	Penaeus vannamei		MI	S	MD	0.9			0.9		2.72635	2.72635	0.272635											DV132	Trachinotus paitensis	MI	I	D	MD	0.8	0.2	0.4	0.9	1.9	2.66	2.128	0.4256
	EB303	Penaeus vannamei	MI	S	D	MD	1	0.5		1	2	2	1	0											PJ333	Trachinotus paitensis	MI	S	S	MD	0.8			0.8	1.8	1.8	1.8	0.36
	EB304	Penaeus vannamei			S	MD	0.7						1.72976	0.518929											PJ335	Trachinotus paitensis		MI	S	MD	0.7			0.7		2.48035	2.48035	0.744104
	EB305	Penaeus vannamei			S	S							1.72976	1.72976											PJ337	Trachinotus paitensis		MI	S	MD	0.7			0.7		2.48035	2.48035	0.744104
	EB308	Penaeus vannamei				MD	0.6							0.700006											PJ338	Trachinotus paitensis	MI	S	MD	MD	0.7			0.7	1.7	1.7	0.51	0.153
	EB309	Penaeus vannamei	MI	S	S	MD	0.9			0.9	1.9	1.9	1.9	0.19											PJ339	Trachinotus paitensis		MI	S	MD	0.6			0.6		2.33444	2.33444	0.933778
	EB310	Penaeus vannamei		S	S	S						1.43492	1.43492	1.43492											PJ341	Trachinotus paitensis	MI	S	MD	MD	0.8			0.8	1.8	1.8	0.36	0.072
	EB311	Penaeus vannamei	S	S	S	MD	0.9				1	1	1	0.1											PJ342	Trachinotus paitensis		MI	S	MD	0.75			0.75		2.5533	2.5533	0.638325
	EB312	Penaeus vannamei			S	MD	0.7						1.72976	0.518929											PJ344	Trachinotus paitensis				MD	0.7							0.579737
	EB317	Penaeus vannamei		S	S	MD	0.8					1.43492	1.43492	0.286984											PJ365	Trachinotus paitensis	MI	S	S	MD	0.9			0.9	1.9	1.9	1.9	0.19
	EB317	Penaeus stylirostris		S	S	MD	0.8					1.43492	1.43492	0.286984											PJ366	Trachinotus paitensis		MI	S	MD	0.8			0.8		2.62625	2.62625	0.52525
	EB318	Penaeus vannamei				MD	0.75							0.437504											PJ374	Trachinotus paitensis	MI	S	S	MD	0.9			0.9	1.9	1.9	1.9	0.19
	EB320	Penaeus vannamei		S	S	MD	0.7					1.43492	1.43492	0.430477											PJ375	Trachinotus paitensis	MI	S	MD	S	0.8			0.8	1.8	1.8	0.36	0.36
	EB322	Penaeus vannamei		S	S	MD	0.75					1.43492	1.43492	0.35873											PJ375	Trachinotus paitensis		MI	S	MD	0.8			0.8		2.62625	2.62625	0.52525
	EB323	Penaeus vannamei	S	S	S	MD	0.6				1	1	1	0.4											EB355	Trachinotus paitensis			S	MD	0.7						1.8667	0.56001
	EB324	Penaeus vannamei	S	S	S	MD	0.6				1	1	1	0.4											EB376	Trachinotus paitensis		S	S	MD	0.9					1.45903	1.45903	0.145903
	EB325	Penaeus vannamei				MD	0.6							0.700006											EB377	Trachinotus paitensis			S	MD	0.95						1.8667	0.0933351
	EB326	Penaeus vannamei		S	S	MD	0.8					1.43492	1.43492	0.286984											EB378	Trachinotus paitensis	I	S	S	MD	0.9		0.3		1.3	1.3	1.3	0.13
	EB333	Penaeus vannamei	MI	S	S	MD	0.9			0.6	1.6	1.6	1.6	0.16											EB379	Trachinotus paitensis			I	MD	0.7		0.2				2.24004	0.672012
	EB334	Penaeus vannamei			S	MD	0.9						1.72976	0.172976											EB381	Trachinotus paitensis			S	MD	0.8						1.8667	0.37334
	EB335	Penaeus vannamei				D		0.2						1.40001											EB383	Trachinotus paitensis			I	MD	0.9		0.25				2.33338	0.233338
	EB336	Penaeus vannamei	S	S	S	MD	0.85				1	1	1	0.15											EB384	Trachinotus paitensis	S	S	S	MD	0.9				1	1	1	0.1
	EB337	Penaeus vannamei				MD	0.75							0.437504											EB385	Trachinotus paitensis			S	MD	0.9						1.8667	0.18667
	EB338	Penaeus vannamei			S	D		0.5					1.72976	0.864882											EB387	Trachinotus paitensis			S	MD	0.95						1.8667	0.0933351
	EB339	Penaeus vannamei	MI	S	S	MD	0.7			0.7	1.7	1.7	1.7	0.51											EB388	Trachinotus paitensis	I	S	S	MD	0.9		0.3		1.3	1.3	1.3	0.13
	EB340	Penaeus vannamei	S	S	MD		1				1	1	0												EB389	Trachinotus paitensis			S	MD	0.95						1.8667	0.0933351
	EB341	Penaeus vannamei		S	S	MD	0.8					1.43492	1.43492	0.286984											EB391	Trachinotus paitensis				MD	0.9							0.193246
	EB342	Penaeus vannamei			S	MD	0.9						1.72976	0.172976											EB394	Trachinotus paitensis			S	MD	0.6						1.8667	0.74668
	EB343	Penaeus vannamei		S	S	MD	0.9					1.43492	1.43492	0.143492											EB396	Trachinotus paitensis	I	S	S	MD	0.7		0.3		1.3	1.3	1.3	0.39
	DV111	Penaeus vannamei				S								1.75001											EB397	Trachinotus paitensis				D		0.5						0.966228
	DV113	Penaeus vannamei				S								1.75001											EB398	Trachinotus paitensis				MD	0.95							0.0966228
	DV114	Penaeus vannamei			I	D		0.5	0.3				2.24869	1.12435											EB399	Trachinotus paitensis				MD	0.7							0.579737
	DV117	Penaeus vannamei		MI	S	D		0.5		0.7		2.43937	2.43937	1.21968											EB400	Trachinotus paitensis				MD	0.9							0.193246
	DV118	Penaeus vannamei				D		0.5						0.875007											EB401	Trachinotus paitensis	I	S	MD		0.95		0.5		1.5	1.5	0.075
	DV121	Penaeus vannamei			I	MD	0.8		0.3				2.24869	0.449739											EB403	Trachinotus paitensis		S	S	MD	0.6					1.45903	1.45903	0.583611
	DV122	Penaeus vannamei		MI	D	MD	0.8	0.3		0.7		2.43937	1.70756	0.341511											EB405	Trachinotus paitensis		I	S	MD	0.95		0.2			1.75083	1.75083	0.0875417
	DV123	Penaeus vannamei				S								1.75001											EB406	Trachinotus paitensis		S	S	MD	0.6					1.45903	1.45903	0.583611
	DV124	Penaeus vannamei	MI	I	D	MD	0.8	0.3	0.4	0.7	1.7	2.38	1.666	0.3332											EB407	Trachinotus paitensis			S	MD	0.9						1.8667	0.18667
	DV128	Penaeus vannamei	MI	I	D	MD	0.6	0.3	0.4	0.8	1.8	2.52	1.764	0.7056											EB408	Trachinotus paitensis			S	MD	0.7						1.8667	0.56001
	DV131	Penaeus vannamei	MI	I	D	MD	0.8	0.4	0.3	0.9	1.9	2.47	1.482	0.2964											EB409	Trachinotus paitensis	I	S	S	MD	0.9		0.2		1.2	1.2	1.2	0.12
	DV132	Penaeus vannamei	MI	I	D	MD	0.8	0.2	0.4	0.9	1.9	2.66	2.128	0.4256											EB410	Trachinotus paitensis			S	MD	0.95						1.8667	0.0933351
	DV133	Penaeus vannamei		I	S	D		0.3	0.4			2.00889	2.00889	1.40622											EB411	Trachinotus paitensis				D		0.5						0.966228
	DV134	Penaeus vannamei				S								1.75001											DV178	Trachinotus paitensis			S	MD	0.7						1.8667	0.56001
	DV135	Penaeus vannamei	MI	MI	S	MD	0.7			0.6	1.6	2.56	2.56	0.768											DV180	Trachinotus paitensis	MI	I	S	MD	0.8		0.4	0.7	1.7	2.38	2.38	0.476
	DV136	Penaeus vannamei		I	MI	MD	0.9		0.5	0.7		2.15238	3.65905	0.365905											DV184	Trachinotus paitensis			D	S		0.4					1.12002	1.12002
	DV137	Penaeus vannamei	MI	MI	S	MD	0.9			0.8	1.8	3.24	3.24	0.324											DV185	Trachinotus paitensis				D		0.2						1.54596
	DV138	Penaeus vannamei	I	I	MI	MD	0.9		0.3	0.7	1.3	1.69	2.873	0.2873											DV186	Trachinotus paitensis		I	S	D		0.4	0.5			2.18854	2.18854	1.31313
	DV139	Penaeus vannamei				S								1.75001											DV187	Trachinotus paitensis			I	D		0.3	0.5				2.80005	1.96004
	DV140	Penaeus vannamei				S								1.75001											DV188	Trachinotus paitensis		I	S	MD	0.7		0.5			2.18854	2.18854	0.656563
	PJ332	Penaeus vannamei	MI	S	S	MD	0.8			0.8	1.8	1.8	1.8	0.36											DV190	Trachinotus paitensis			S	MD	0.6						1.8667	0.74668
	PJ333	Penaeus vannamei	MI	S	S	MD	0.8			0.8	1.8	1.8	1.8	0.36											DV192	Trachinotus paitensis				D		0.3						1.35272
	PJ334	Penaeus vannamei	MI	S	S	MD	0.7			0.7	1.7	1.7	1.7	0.51											DV193	Trachinotus paitensis				D		0.3						1.35272
	PJ335	Penaeus vannamei		MI	S	MD	0.7			0.7		2.43937	2.43937	0.73181											DV194	Trachinotus paitensis				D		0.3						1.35272
	PJ336	Penaeus vannamei		MI	S	MD	0.7			0.7		2.43937	2.43937	0.73181											DV195	Trachinotus paitensis		I	S	MD	0.7		0.4			2.04264	2.04264	0.612792
	PJ337	Penaeus vannamei		MI	S	MD	0.7			0.7		2.43937	2.43937	0.73181											DV196	Trachinotus paitensis		MI	S	MD	0.8			0.7		2.48035	2.48035	0.496069
	PJ340	Penaeus vannamei		MI	S	MD	0.7			0.7		2.43937	2.43937	0.73181											DV197	Trachinotus paitensis	MI	I	S	MD	0.8		0.3	0.7	1.7	2.21	2.21	0.442
	PJ341	Penaeus vannamei	MI	S	MD	MD	0.8			0.8	1.8	1.8	0.36	0.072											DV198	Trachinotus paitensis	MI	I	D	MD	0.9	0.4	0.3	0.7	1.7	2.21	1.326	0.1326
	PJ342	Penaeus vannamei		MI	S	MD	0.75			0.75		2.51111	2.51111	0.627778											DV200	Trachinotus paitensis	MI	D				0.3		0.7	1.7	1.19
	PJ343	Penaeus vannamei		MI	S	MD	0.7			0.7		2.43937	2.43937	0.73181											DV201	Trachinotus paitensis	MI	I	S	MD	0.7		0.4	0.8	1.8	2.52	2.52	0.756
	PJ344	Penaeus vannamei				MD	0.7							0.525004											DV202	Trachinotus paitensis	MI	I	D			0.3	0.3	0.7	1.7	2.21	1.547
	PJ346	Penaeus vannamei	MI	S	S	MD	0.8			0.8	1.8	1.8	1.8	0.36											DV204	Trachinotus paitensis		I	S	D		0.4	0.5			2.18854	2.18854	1.31313
	PJ347	Penaeus vannamei	MI	S	S	MD	0.8			0.8	1.8	1.8	1.8	0.36											DV206	Trachinotus paitensis			I	D		0.2	0.4				2.61338	2.09071
	PJ348	Penaeus vannamei				D		0.2						1.40001											DV209	Trachinotus paitensis	MI	I	D			0.5	0.4	0.7	1.7	2.38	1.19
	PJ350	Penaeus vannamei			MI	MD	0.5			0.5			2.59465	1.29732											DV210	Trachinotus paitensis		MI	I	D		0.5	0.3	0.7		2.48035	3.22445	1.61223
	PJ351	Penaeus vannamei	MI	D	D	MD	0.9	0.7		0.9	1.9	0.57	0.171	0.0171											DV211	Trachinotus paitensis				D		0.3						1.35272
	PJ352	Penaeus vannamei			MI	MD	0.7			0.7			2.9406	0.88218											DV212	Trachinotus paitensis			I	D		0.5	0.4				2.61338	1.30669
	PJ353	Penaeus vannamei				D		0.5						0.875007											DV213	Trachinotus paitensis	MI	I	S	D		0.5	0.3	0.7	1.7	2.21	2.21	1.105
	PJ356	Penaeus vannamei		MI	MD	MD	0.75			0.75		2.51111	0.627778	0.156945											DV214	Trachinotus paitensis			I	D		0.3	0.5				2.80005	1.96004
	PJ357	Penaeus vannamei				D		0.3						1.22501											PJ384	Trachinotus paitensis		MI	S	MD	0.8			0.8		2.62625	2.62625	0.52525
	PJ358	Penaeus vannamei				D		0.3						1.22501											PJ390	Trachinotus paitensis				MD	0.7							0.579737
	PJ359	Penaeus vannamei		MI	S	MD	0.7			0.7		2.43937	2.43937	0.73181											PJ391	Trachinotus paitensis		MI	S	MD	0.7			0.7		2.48035	2.48035	0.744104
	PJ363	Penaeus vannamei			MI	MD	0.8			0.8			3.11358	0.622715											PJ415	Trachinotus paitensis				MD	0.5							0.966228
	PJ366	Penaeus vannamei		MI	S	MD	0.8			0.8		2.58286	2.58286	0.516572											PJ417	Trachinotus paitensis		MI	S	MD	0.9			0.9		2.77215	2.77215	0.277215
	PJ368	Penaeus vannamei		MI	S	MD	0.9			0.9		2.72635	2.72635	0.272635											PJ418	Trachinotus paitensis			MI	MD	0.8			0.8			3.36006	0.672012
	PJ370	Penaeus vannamei	MI	S	MD	MD	0.8			0.8	1.8	1.8	0.36	0.072											PJ419	Trachinotus paitensis				MD	0.9							0.193246
	PJ371	Penaeus vannamei				MD	0.7							0.525004											PJ420	Trachinotus paitensis	MI	S	S	MD	0.8			0.8	1.8	1.8	1.8	0.36
	PJ372	Penaeus vannamei			MI	MD	0.8			0.8			3.11358	0.622715											PJ422	Trachinotus paitensis			MI	MD	0.7			0.7			3.17339	0.952018
	PJ373	Penaeus vannamei			MI	MD	0.8			0.8			3.11358	0.622715											PJ424	Trachinotus paitensis		MI	S	MD	0.8			0.8		2.62625	2.62625	0.52525
	PJ374	Penaeus vannamei	MI	S	S	MD	0.9			0.9	1.9	1.9	1.9	0.19											PJ425	Trachinotus paitensis			S	MD	0.8						1.8667	0.37334
	PJ377	Penaeus vannamei	MI	S	S	MD	0.8			0.8	1.8	1.8	1.8	0.36											PJ426	Trachinotus paitensis				MD	0.8							0.386491
	EB344	Penaeus vannamei		S	S	MD	0.6					1.43492	1.43492	0.573969											PJ427	Trachinotus paitensis			MI	MD	0.8			0.9			3.54673	0.709346
	EB347	Penaeus vannamei		I	S	MD	0.6		0.5			2.15238	2.15238	0.860953											PJ428	Trachinotus paitensis				MD	0.9							0.193246
	EB349	Penaeus vannamei		S	S	MD	0.7					1.43492	1.43492	0.430477											PJ429	Trachinotus paitensis	MI	S							1	1
	EB350	Penaeus vannamei			S	S							1.72976	1.72976											PJ431	Trachinotus paitensis	MI	S	S	MD	0.7			0.5	1.5	1.5	1.5	0.45
	EB351	Penaeus vannamei			S	D		0.5					1.72976	0.864882											PJ432	Trachinotus paitensis			S	MD	0.7						1.8667	0.56001
	EB352	Penaeus vannamei	I	S	S	MD	0.7		0.3		1.3	1.3	1.3	0.39											PJ433	Trachinotus paitensis			I				0.3				2.42671
	EB354	Penaeus vannamei			S	D		0.4					1.72976	1.03786											PJ434	Trachinotus paitensis				S								1.93246
	EB356	Penaeus vannamei		S	S	D		0.3				1.43492	1.43492	1.00445											PJ435	Trachinotus paitensis		MI	S	MD	0.9			0.9		2.77215	2.77215	0.277215
	EB359	Penaeus vannamei	I	S	S	MD	0.8		0.3		1.3	1.3	1.3	0.26											PJ436	Trachinotus paitensis		MI	S	MD	0.7			0.7		2.48035	2.48035	0.744104
	EB360	Penaeus vannamei	I	S	S	MD	0.9		0.5		1.5	1.5	1.5	0.15											PJ437	Trachinotus paitensis	MI	S	S	MD	0.9			0.9	1.9	1.9	1.9	0.19
	EB361	Penaeus vannamei				S								1.75001											PJ440	Trachinotus paitensis				MD	0.7							0.579737
	EB362	Penaeus vannamei		S	S	MD	0.9					1.43492	1.43492	0.143492											PJ441	Trachinotus paitensis				MD	0.95							0.0966228
	EB363	Penaeus vannamei		S	S	MD	0.9					1.43492	1.43492	0.143492											PJ442	Trachinotus paitensis	MI	S	MD	MD	0.9			0.9	1.9	1.9	0.19	0.019
	EB365	Penaeus vannamei	I	S	S	MD	0.9		0.5		1.5	1.5	1.5	0.15											PJ444	Trachinotus paitensis			S	MD	0.9						1.8667	0.18667
	EB366	Penaeus vannamei	I	S	S	D		0.4	0.5		1.5	1.5	1.5	0.9
	EB367	Penaeus vannamei		S	MD	I	0.95		0.3			1.43492	0.0717461	0.0932699
	EB368	Penaeus vannamei	S	S	S	D		0.3			1	1	1	0.7
	EB371	Penaeus vannamei		S	S	D		0.5				1.43492	1.43492	0.717461
	EB372	Penaeus vannamei			S	MD	0.6						1.72976	0.691906
	EB373	Penaeus vannamei	I	S	S	MD	0.95		0.2		1.2	1.2	1.2	0.06
	EB374	Penaeus vannamei	I	S	S	D		0.5	0.2		1.2	1.2	1.2	0.6
	EB375	Penaeus vannamei	S	S	D	MD	0.95	0.5			1	1	0.5	0.025
	EB376	Penaeus vannamei		S	S	MD	0.9					1.43492	1.43492	0.143492
	EB377	Penaeus vannamei			S	D		0.5					1.72976	0.864882
	EB378	Penaeus vannamei	S	S	D	I		0.4	0.3		1	1	0.6	0.78
	EB379	Penaeus vannamei			I	MD	0.7		0.2				2.07572	0.622715
	EB380	Penaeus vannamei				MD	0.7							0.525004
	EB381	Penaeus vannamei			S	MD	0.8						1.72976	0.345953
	EB382	Penaeus vannamei			S	MD	0.8						1.72976	0.345953
	EB384	Penaeus vannamei	S	S	MD	I	0.9		0.3		1	1	0.1	0.13
	EB385	Penaeus vannamei			MD	I	0.9		0.5				0.172976	0.259465
	EB386	Penaeus vannamei				D		0.5						0.875007
	EB387	Penaeus vannamei			S	D		0.4					1.72976	1.03786
	EB389	Penaeus vannamei			S	D		0.5					1.72976	0.864882
	EB390	Penaeus vannamei	S	S	MD	I	0.6		0.5		1	1	0.4	0.6
	EB391	Penaeus vannamei				I			0.2					2.10002
	EB392	Penaeus vannamei			S	MD	0.6						1.72976	0.691906
	EB393	Penaeus vannamei				D		0.5						0.875007
	EB394	Penaeus vannamei	I	S	MD	I	0.6		0.3		1.3	1.3	0.52	0.676
	EB395	Penaeus vannamei	I	S	MD		0.8		0.5		1.5	1.5	0.3
	EB396	Penaeus vannamei	S	S	MD	I	0.7		0.3		1	1	0.3	0.39
	EB398	Penaeus vannamei				D		0.5						0.875007
	EB401	Penaeus vannamei	MI	S	MD		0.95			0.8	1.8	1.8	0.09
	EB405	Penaeus vannamei		S	MD	I	0.95		0.2			1.43492	0.0717461	0.0860953
	EB407	Penaeus vannamei			MD	I	0.9		0.2				0.172976	0.207572
	EB408	Penaeus vannamei			MD	I	0.7		0.2				0.518929	0.622715
	EB409	Penaeus vannamei	S	S	MD	I	0.9		0.2		1	1	0.1	0.12
	EB410	Penaeus vannamei			MD	I	0.95		0.2				0.0864882	0.103786
	EB411	Penaeus vannamei				D		0.5						0.875007
	DV146	Penaeus vannamei			S	D		0.4					1.72976	1.03786
	DV147	Penaeus vannamei			S	MD	0.7						1.72976	0.518929
	DV149	Penaeus vannamei		MI	S	D		0.5		0.6		2.29587	2.29587	1.14794
	DV154	Penaeus vannamei			I	MD	0.8		0.3				2.24869	0.449739
	DV160	Penaeus vannamei			I	S			0.4				2.42167	2.42167
	DV165	Penaeus vannamei	MI	I	S	D		0.5	0.4	0.6	1.6	2.24	2.24	1.12
	DV166	Penaeus vannamei				D		0.5						0.875007
	DV167	Penaeus vannamei		MI	S	MD	0.8			0.7		2.43937	2.43937	0.487873
	DV168	Penaeus vannamei	MI	D				0.4		0.6	1.6	0.96
	DV169	Penaeus vannamei		MI	S	MD	0.8			0.7		2.43937	2.43937	0.487873
	DV170	Penaeus vannamei				MD	0.6							0.700006
	DV171	Penaeus vannamei	MI	I	S	D		0.4	0.3	0.7	1.7	2.21	2.21	1.326
	DV172	Penaeus vannamei	MI	S	D			0.4		0.7	1.7	1.7	1.02
	DV173	Penaeus vannamei	MI	S	D			0.4		0.6	1.6	1.6	0.96
	DV175	Penaeus vannamei		I	S	MD	0.7		0.5			2.15238	2.15238	0.645715
	DV176	Penaeus vannamei			D	I		0.4	0.3				1.03786	1.34922
	DV177	Penaeus vannamei			I	MD	0.7		0.5				2.59465	0.778394
	DV178	Penaeus vannamei			S	MD	0.7						1.72976	0.518929
	DV179	Penaeus vannamei				D		0.3						1.22501
	DV180	Penaeus vannamei	MI	I	S	MD	0.8		0.4	0.7	1.7	2.38	2.38	0.476
	DV181	Penaeus vannamei				D		0.5						0.875007
	DV182	Penaeus vannamei				D		0.2						1.40001
	DV184	Penaeus vannamei			D	S		0.4					1.03786	1.03786
	DV185	Penaeus vannamei				D		0.2						1.40001
	DV186	Penaeus vannamei		I	S	D		0.4	0.5			2.15238	2.15238	1.29143
	DV187	Penaeus vannamei			I	D		0.3	0.5				2.59465	1.81625
	DV189	Penaeus vannamei			I	MD	0.7		0.5				2.59465	0.778394
	DV190	Penaeus vannamei			S	MD	0.6						1.72976	0.691906
	DV191	Penaeus vannamei				D		0.3						1.22501
	DV192	Penaeus vannamei				D		0.3						1.22501
	DV193	Penaeus vannamei				D		0.3						1.22501
	DV194	Penaeus vannamei				D		0.3						1.22501
	DV198	Penaeus vannamei	MI	I	D	MD	0.9	0.4	0.3	0.7	1.7	2.21	1.326	0.1326
	DV199	Penaeus vannamei	MI	I	S	D		0.5	0.3	0.7	1.7	2.21	2.21	1.105
	DV201	Penaeus vannamei	MI	I	S	MD	0.7		0.4	0.8	1.8	2.52	2.52	0.756
	DV202	Penaeus vannamei	MI	I	D			0.3	0.3	0.7	1.7	2.21	1.547
	DV203	Penaeus vannamei				D		0.3						1.22501
	DV204	Penaeus vannamei		I	S	D		0.4	0.5			2.15238	2.15238	1.29143
	DV205	Penaeus vannamei			I	D		0.5	0.4				2.42167	1.21083
	DV206	Penaeus vannamei			I	D		0.2	0.4				2.42167	1.93734
	DV207	Penaeus vannamei				D		0.3						1.22501
	DV208	Penaeus vannamei	MI	I	S	D		0.5	0.4	0.6	1.6	2.24	2.24	1.12
	DV209	Penaeus vannamei	MI	I	D			0.5	0.4	0.7	1.7	2.38	1.19
	DV210	Penaeus vannamei		MI	I	D		0.5	0.3	0.7		2.43937	3.17118	1.58559
	DV211	Penaeus vannamei				D		0.3						1.22501
	DV212	Penaeus vannamei			I	D		0.5	0.4				2.42167	1.21083
	DV213	Penaeus vannamei	MI	I	S	D		0.5	0.3	0.7	1.7	2.21	2.21	1.105
	DV214	Penaeus vannamei			I	D		0.3	0.5				2.59465	1.81625
	DV215	Penaeus vannamei			I	S			0.5				2.59465	2.59465
	PJ378	Penaeus vannamei			S	MD	0.7						1.72976	0.518929
	PJ379	Penaeus vannamei	MI	S							1	1
	PJ388	Penaeus vannamei			MI	MD	0.6			0.6			2.76762	1.10705
	PJ392	Penaeus vannamei		MI	S							1.43492	1.43492
	PJ393	Penaeus vannamei			MI	MD	0.7			0.7			2.9406	0.88218
	PJ394	Penaeus vannamei	MI	I	S	MD	0.7			0.7	1.7	1.7	1.7	0.51
	PJ395	Penaeus vannamei			MI	MD	0.6			0.6			2.76762	1.10705
	PJ396	Penaeus vannamei	MI	MD	MD	MD	0.7			0.7	1.7	0.51	0.153	0.0459
	PJ397	Penaeus vannamei				MD	0.8							0.350003
	PJ398	Penaeus vannamei			MI	MD	0.9			0.9			3.28655	0.328655
	PJ399	Penaeus vannamei		MI	MD	MD	0.7			0.7		2.43937	0.73181	0.219543
	PJ401	Penaeus vannamei				MD	0.7							0.525004
	PJ402	Penaeus vannamei				MD	0.5							0.875007
	PJ403	Penaeus vannamei			MI	MD	0.7			0.7			2.9406	0.88218
	PJ404	Penaeus vannamei			MI	MD	0.5			0.5			2.59465	1.29732
	PJ406	Penaeus vannamei	MI	D	MD	MD	0.7			0.7	1.7	1.7	0.51	0.153
	PJ407	Penaeus vannamei				MD	0.8							0.350003
	PJ408	Penaeus vannamei			D	MD	0.9	0.7					0.518929	0.0518929
	PJ410	Penaeus vannamei			MI	MD	0.6			0.6			2.76762	1.10705
	PJ414	Penaeus vannamei		MI	S	MD	0.7			0.7		2.43937	2.43937	0.73181
	PJ417	Penaeus vannamei		MI	S	MD	0.9			0.9		2.72635	2.72635	0.272635
	PJ418	Penaeus vannamei			MI	MD	0.8			0.8			3.11358	0.622715
	PJ419	Penaeus vannamei				S								1.75001
	PJ420	Penaeus vannamei	MI	S	MD	MD	0.8			0.8	1.8	1.8	0.36	0.072
	PJ421	Penaeus vannamei		MI	S	S						1.43492	1.43492	1.43492
	PJ422	Penaeus vannamei			MI	MD	0.7			0.7			2.9406	0.88218
	PJ423	Penaeus vannamei				MD	0.75							0.437504
	PJ424	Penaeus vannamei		MI	S	MD	0.8			0.8		2.58286	2.58286	0.516572
	PJ425	Penaeus vannamei			S	MD	0.8						1.72976	0.345953
	PJ426	Penaeus vannamei				I			0.3					2.27502
	PJ427	Penaeus vannamei			MI	MI				0.9			3.28655	6.24445
	PJ428	Penaeus vannamei				I			0.5					2.62502
	PJ429	Penaeus vannamei	MI	S							1	1
	PJ430	Penaeus vannamei	MI	MD	MD	MI	0.5			0.5	1.5	0.75	0.375	0.5625
	PJ433	Penaeus vannamei			I				0.3				2.24869
	PJ440	Penaeus vannamei				MD	0.7							0.525004
	PJ441	Penaeus vannamei				I			0.5					2.62502
	PJ442	Penaeus vannamei	MI	S	MD	I	0.9		0.4	0.9	1.9	1.9	0.19	0.266
	PJ443	Penaeus vannamei	MI	S	MD	I	0.7		0.4	0.7	1.7	1.7	0.51	0.714
	PJ444	Penaeus vannamei			S	I			0.2				1.72976	2.07572
[truncated: 13 more columns]
